# Supplementary material for: Combinatorial regulation of a Blimp1 (Prdm1) enhancer in the mouse retina
Source: PLoS One. 2017 Aug 22;12(8):e0176905. doi: 10.1371/journal.pone.0176905 (PMC5568747; doi:10.1371/journal.pone.0176905)
Supplement: S1 Table — A list of all oligonucleotide and enhancer sequences with genomic coordinates (mouse mm9 assembly) where applicable. (XLSX) [file pone.0176905.s003.xlsx]

## Sheet: Construct sequences
	Supporting Table 1
	DNA sequences and Primers
	Mutations
	Name	Size (bp)	Sequence (5' to 3')	Genomic Coordinates (mm9 assembly)
	A	696	TCAGGGTTTGAAGGATGGAGCTTCTACTTGTTTGAGACTTTTGCTTGCTATGCCCTGGCGGTGGGTGTCACTTCCCAGGACATTTCACGGACACAAAAGCTCAGACAGCTGTGCTCTTGTAAGGCGAGCAATCCGGTTTCCCCGCCAAGAACCGCTCCCCCACGCAACCTCCCTACTCCTCCCACGCTACCCCCAGCCATGAACGGGTTCGACTCGTTTCTCCTCCGACGTCTTCCTCTTGCACTGGTTGCCTCAAAAAAAAAAAATCTAAAAGAGCCAAAACAAAAAGTTATCATTCGTGCGTGAACCTCCAGCGCAGAAAGTGAAAGTGAGTGCCAGGTATGTGCAGTGCTCCGCGGACTGCGCGAGCGGCGGGAAGGGGCGGGGCGCGAGCGAGCG…	Chr10: 44,249,739 - 44,249,044
	B	600	ACAACTGCTCACTTCCATGTTTACTCTCTTCTTTCAGAAGGATCCTAGAAAGAAGGAGACGGCTAAATTAACTGGAGGAAACGCCCAGGGTGGCAGGATACTCTGATTTCTTCATTAATGCCAAGAAAAGGCAAACAATGGGTGTCAGCCATTACGCCCTGCACAGTGCAAGATAAGAGAGAGTTAAGTAGACTAATCGGCTCATTTAGGCTGGGTTTCAAACATTTGGCGGCTTAATTTCTTCTTCCTTGGTGGGCAGTGCCCAAACATACAGGGAATGCTTTGAATGGTCTGGTCTTAGTGACAAAAAAGAAGCATGAGACATGCAGAGGAAGAGAGGATGGAGAGAGAATGTAATGGGACTAAGAAGCCTTTCCTAGGAACCTGAAACCATTTCTT…	Chr10: 44,216,452 - 44,215,853
	C	638	CATGGTCTTTGCTTCCTGCTCGTGAGCAGTGGTCATGGCCAACTCCTTCCACAGGGGCCTGTCAGGAGATGAAAGTGTCTCTCACCTGTGGTCTAGCTGTTAGAGAGGAAAGCAAGCTGCCCCCTGCCTACCGCCATCCCAAGCCAGACACCTGCCTCCTTGCGCATGGGGCGGAAACTGGATCTCCAGTCAGGAGTTCACTGTCCTCCCTCTCAAGATGCTTTGATCACTTAGGAGACCATCCATCTCATTCTCCGGCAACTTTAACTCCACCTTCGAAGCAGCAGCTGCCTCCCCTCCCCCCAGGAGCCTCAGTCCCAACTCCAGGCTTGAGTATCAGGGTAATCAGTTTGATCTGACAGATTTTAATTACATTAATTAGGGCTTTTCTGAATAGGC…	Chr10: 44,213,458 - 44,212,821
	D	821	GCAAACACTTTGTTGCGTTCGCTGTCTTTTGAAATGTTAGCTGTTATGTTCCAACCATGAAGCAGAGGGTTCTCTCCCGCCAAGCTGCCTACTTGTTTAAAATCTCACTTAAAATCTTTATGAAACCCTGCTAATCATCCTCAGTGGACTCCGCCCTCCGCTCTTCCCCTCCTCCTCACCCGCCCATCCCGTGGTGCGATCGGAGAGGCCGTCCGTCGACCCGAATGATGGATTAAATGCGTGACAGTTATGACAGGTGAGGAGTACATGGAGGGGCTTAGCCAGCAGGGATAAGATAAAGCCCCCAGTTAAGAACAAAGCCCCCACCAAAGCTGGCCCATTAATGACCACTCTGGGAAGCTCCTTATTTGGCCCATTTGGAAGGAGCAAGCCGAAACT…	Chr10: 44,197,073 - 44,196,253
	E	767	AGCTGAATGTCGTTGCTCCTTCTCTTCTAATTAGTCCTAATTAAGACAGGACTCACATATTTCAATTAACTATAATCCTCATCTGGCATAAACACACTGGTCCATATGTTAGGTCTTTCAGTTGACCAACTGTAACAACCTTAAAAATTGATTCAGTTTAAAAAAAATGTAACAGATAGATAATAAATGGCAGACACCTAGGAAATCTGAAAAGATAATTAAAAAAAAAACAAATAAGAATAGGTAATAGGCAGGAGAAAGAATTTCACATTCAATCTATTTTCAAAATCCTTGGTCTTCCTTCTTGCACAAGCTCATCTAATCATAGCTCATAAAGACAGTCTGTGGTGAAAAGTATACACACAGGCGCTACCAGCCTGGTGTCTAGTTCCTATTCCT…	Chr10: 44,194,536 - 44,193,770
	F	1887	AAGCAACGGAGTCAGTCACCCGAGGCGGTGAGAGCTTGAAGACCATCCAGTTACGCAGCGGCCCCGACAAGATTAGTTCTCTTCTTGTGGGGATAAATGCGTTTACTTTTATCTACTGGTTTTTAGACTAGTTAATGTGTTGCACCAGATAAATCTGTTTCCTGAGTCCATCTTTCAGCTTGTTCTCCCCTCTCTGGTGCTGACAAATGGTTGGAGTTTGACACAGTTTATCAGTTGAGCCCCTGCTGGGGGCTGCCTGTCACTCACTCGGCTTGCTCAGACTGCCGCAGAGTAAACGAGAGAGTTATCTGCAATATTTTGCCCTTACTCCCTAGAGACAGATTCGGGTTGCTGTGAGTTTTCGCCTCCTGTTGCTCACGTGTCCTCAGCCAGAGGTGG…	Chr10: 44,185,899 - 44,184,013
	G	304	TGGGCGGAACTCTGTTCTATTGAAAAACAAGCCAACTGCATTCTGGGCCTTGAAGCTTGACAGTGTCATTGGCAGCGTGACTATGTCACACTGTAAATGACCAGAAACATTCCAGAGTTCATGACTATTGTGTAACAATAACCCTTCAAGGGTGGCTGCAGGCACGAGGCACAGCACGCCCAGTGTGTAGCGAATGCGGGAGGAACCACTCCCCTGGAATGCGGCCTTGCTCAAAGGCAGTCAGGCCTTCTCTTCTTCCCCACCAGTCAAGCGTGCTGGGGGAGGGAACAGGCCAGACTGGAGG	Chr10: 44,148,074 - 44,147,771
	H	575	ATGTCCCCAGCTTTTGGAATTCCATTTTGTATTGCTTCCAGTTCTCAGAAACCCTCTGTGTCAGGATCACCTGAGGAACCTGGCTGGCTAGTAGGTCTTTCCTCTCAGTAAGGAACCTAGTGTAGCCCAGAAGACAAAAAGAAGAGAGGATGAAGGAGACAGAACCCGGAGGAGAAAGCACCTCTGACCATGTGAGCCCATGACCACGTGTCCGCTCAGGAGTGAATCAGGAAGCCTAGGGAAGGAGTGGGAGACTCTAATCCTGCCACCTCAGCTGCAGTGGGTGATCCACGGACGGAATGCTCCTTTGTTAACAAACAAGGAGGGTGTTGTTATCACAATACCTAATGAGCACTCATTATAATCGGGTAGGGCAAAATGTGTGGTCTGATTGGTGGC…	Chr10: 44,144,116 - 44,143,542
	I	446	GGGAGGAACGCACAGATAGACGTTAGTTCAGTCTGTGGTGAGAAAGAGACTAGAGCTATAAAGCCTCATCCTTCCATACCATCTGAGGGGCAGGGCTGCAGTTCTGATGTGTGCTCACACATCCCCATGCTTGCTCCTGTGGGAGCAGAGCCCATCGACCATGTGACTGCTAACTGCAGTGACAGCTCATGCTCTCAGGCAGCCATGGGGGTCTTTAATCCTGTCCACCGCCTGAGGATACTTCCGGGCTTTGTGTTCCCACCCCAGCTGCTGTGTCTGAAATCAACACTCCATATGGAGAATCACCGGACAGACACCATGAAGAGTACGGAAAAATATGAATTCACTAAAGTTCTATTTTTTTGAACTTCTATGGTTTTCTCATAAAGCCTATTAAAA…	Chr10: 44,075,408 - 44,074,963
	F-5'	808	AAGCAACGGAGTCAGTCACCCGAGGCGGTGAGAGCTTGAAGACCATCCAGTTACGCAGCGGCCCCGACAAGATTAGTTCTCTTCTTGTGGGGATAAATGCGTTTACTTTTATCTACTGGTTTTTAGACTAGTTAATGTGTTGCACCAGATAAATCTGTTTCCTGAGTCCATCTTTCAGCTTGTTCTCCCCTCTCTGGTGCTGACAAATGGTTGGAGTTTGACACAGTTTATCAGTTGAGCCCCTGCTGGGGGCTGCCTGTCACTCACTCGGCTTGCTCAGACTGCCGCAGAGTAAACGAGAGAGTTATCTGCAATATTTTGCCCTTACTCCCTAGAGACAGATTCGGGTTGCTGTGAGTTTTCGCCTCCTGTTGCTCACGTGTCCTCAGCCAGAGGTGG…	Chr10: 44,185,899 - 44,185,092
	F-3'	1105	CAAATACAAAGTCGACACAAAAGCTGAGCTTTGAGTGGGTCTCTAAGGTTCTCTGGCATTCCAAATGCTCTTGTTGGGCAGAACTCATTGGAATGCTGGATGAAGCGAACCTTTGCTCTGAGCAGCGGCTATTAGCACAATCAGTGAGACTTCAGCTATATGCAGAATCATTGGGACCATGCACGCTTGGGAGCTGGCAGTGGGATCCTAGGAGTGCTTCGTGCCACTTGTTGAACCTACTAAAGCAAAATGCAGTGTAATCGCTGACCAGCCCAAAAGCATGTTTAGCTGTTACCTATTAGTGCAGTGACGGGGCCCTCCGAGACACTGATTTGAATGCAGCCTCTGCCCTCTTCCCACCACCCTTTACTGTCCTCCTTCACATTCAGGCCAGGGGGA…	Chr10: 44,185,117 - 44,184,013
	F1	327	TGAGAGCTTGAAGACCATCCAGTTACGCAGCGGCCCCGACAAGATTAGTTCTCTTCTTGTGGGGATAAATGCGTTTACTTTTATCTACTGGTTTTTAGACTAGTTAATGTGTTGCACCAGATAAATCTGTTTCCTGAGTCCATCTTTCAGCTTGTTCTCCCCTCTCTGGTGCTGACAAATGGTTGGAGTTTGACACAGTTTATCAGTTGAGCCCCTGCTGGGGGCTGCCTGTCACTCACTCGGCTTGCTCAGACTGCCGCAGAGTAAACGAGAGAGTTATCTGCAATATTTTGCCCTTACTCCCTAGAGACAGATTCGGGTTGCTGT	Chr10: 44,185,871 - 44,185,545
	F2	321	TTGTTGGGCAGAACTCATTGGAATGCTGGATGAAGCGAACCTTTGCTCTGAGCAGCGGCTATTAGCACAATCAGTGAGACTTCAGCTATATGCAGAATCATTGGGACCATGCACGCTTGGGAGCTGGCAGTGGGATCCTAGGAGTGCTTCGTGCCACTTGTTGAACCTACTAAAGCAAAATGCAGTGTAATCGCTGACCAGCCCAAAAGCATGTTTAGCTGTTACCTATTAGTGCAGTGACGGGGCCCTCCGAGACACTGATTTGAATGCAGCCTCTGCCCTCTTCCCACCACCCTTTACTGTCCTCCTTCACATTCAGGC	Chr10: 44,185,047 - 44,184,727
	F3	544	GAAGAGGGGCATCGTAGAAGAGGGAACAGGGTCCAGATGGGAAGAAACGGAAGGCTGGGAAGATCGTTTCGGAAATAGGTCAGGTACTTGGGAGATTAGACAAGCTTGCTTCATCCCTGAATACAATTAGGAGGAATTAGACCTGCAGCAAGTAGCTTGGATTTATCAGCTTTAATTGTCTATTGTCAGAGCCCAGCTCTCCTCTGGAGGATCCTGGTGGCAGTGTACACTCTAATACTTTTAATGGCCCTCCGTTGTGGGCTTAGCTCTCCTAAAAACCAGTGTCTGCTCTTTTCAAAGGAGCTCTGGGAAGCCTACCTACAAACACCAAGCTGTTACTTTCTCTGTGGTGGATCCCATTCTAAGGTCCCCACAGGTGCACCTTCACGGGGAAGGAAG…	Chr10: 44,184,720 - 44,184,177
	F4	167	CCCCTCACTCTCTTCCTGTTAAAAGGGTTATCAGGCTTATATGCAGCCAATAGTAGAAAGGTTTTTTCAGAAGATAAGGTGTCTATTGGACGAGGCCTGTTATTGTAATACTATTGTTCTCTGTTTCCTCTATTACCCCTCAGCCTCTCAGGTGGGAAAGGCAGTAT	Chr10: 44,184,179 - 44,184,013
	F3 Otx mut A	544	GAAGAGGGGCATCGTAGAAGAGGGAACAGGGTCCAGATGGGAAGAAACGGAAGGCTGGGAAGATCGTTTCGGAAATAGGTCAGGTACTTGGGAAAAAAGACAAGCTTGCTTCATCCCTGAATACAATTAGGAGGAATTAGACCTGCAGCAAGTAGCTTGGATTTATCAGCTTTAATTGTCTATTGTCAGAGCCCAGCTCTCCTCTGGAGGATCCTGGTGGCAGTGTACACTCTAATACTTTTAATGGCCCTCCGTTGTGGGCTTAGCTCTCCTAAAAACCAGTGTCTGCTCTTTTCAAAGGAGCTCTGGGAAGCCTACCTACAAACACCAAGCTGTTACTTTCTCTGTGGTGGATCCCATTCTAAGGTCCCCACAGGTGCACCTTCACGGGGAAGGAAG…	See F3
	F3 Otx mut B	544	GAAGAGGGGCATCGTAGAAGAGGGAACAGGGTCCAGATGGGAAGAAACGGAAGGCTGGGAAGATCGTTTCGGAAATAGGTCAGGTACTTGGGAGATTAGACAAGCTTGCTTCATCCCTGAATACAATTAGGAGGAATTAGACCTGCAGCAAGTAGCTTGGATTTATCAGCTTTAATTGTCTATTGTCAGAGCCCAGCTCTCCTCTGGAGGATCCTGGTGGCAGTGTACACTCTAATACTTTTAATGGCCCTCCGTTGTGAAAAAAGCTCTCCTAAAAACCAGTGTCTGCTCTTTTCAAAGGAGCTCTGGGAAGCCTACCTACAAACACCAAGCTGTTACTTTCTCTGTGGTGGATCCCATTCTAAGGTCCCCACAGGTGCACCTTCACGGGGAAGGAAG…	See F3
	F3.1	228	GGAAGATCGTTTCGGAAATAGGTCAGGTACTTGGGAGATTAGACAAGCTTGCTTCATCCCTGAATACAATTAGGAGGAATTAGACCTGCAGCAAGTAGCTTGGATTTATCAGCTTTAATTGTCTATTGTCAGAGCCCAGCTCTCCTCTGGAGGATCCTGGTGGCAGTGTACACTCTAATACTTTTAATGGCCCTCCGTTGTGGGCTTAGCTCTCCTAAAAACCAGTGT	Chr10: 44,184,663 - 44,184,436
	F3.1a	214	GGAAGATCGTTTCGGAAATAGGTCAGGTACTTGGGAGATTAGACAAGCTTGCTTCATCCCTGAATACAATTAGGAGGAATTAGACCTGCAGCAAGTAGCTTGGATTTATCAGCTTTAATTGTCTATTGTCAGAGCCCAGCTCTCCTCTGGAGGATCCTGGTGGCAGTGTACACTCTAATACTTTTAATGGCCCTCCGTTGTGGGCTTAGCTCTC	Chr10: 44,184,663 - 44,184,450
	F3.1b	203	GGTACTTGGGAGATTAGACAAGCTTGCTTCATCCCTGAATACAATTAGGAGGAATTAGACCTGCAGCAAGTAGCTTGGATTTATCAGCTTTAATTGTCTATTGTCAGAGCCCAGCTCTCCTCTGGAGGATCCTGGTGGCAGTGTACACTCTAATACTTTTAATGGCCCTCCGTTGTGGGCTTAGCTCTCCTAAAAACCAGTGT	Chr10: 44,184,638 - 44,184,436
	F3.1c	169	GGAAGATCGTTTCGGAAATAGGTCAGGTACTTGGGAGATTAGACAAGCTTGCTTCATCCCTGAATACAATTAGGAGGAATTAGACCTGCAGCAAGTAGCTTGGATTTATCAGCTTTAATTGTCTATTGTCAGAGCCCAGCTCTCCTCTGGAGGATCCTGGTGGCAGTGT	Chr10: 44,184,663 - 44,184,495
	F3.1d	139	GGAAGATCGTTTCGGAAATAGGTCAGGTACTTGGGAGATTAGACAAGCTTGCTTCATCCCTGAATACAATTAGGAGGAATTAGACCTGCAGCAAGTAGCTTGGATTTATCAGCTTTAATTGTCTATTGTCAGAGCCCAG	Chr10: 44,184,663 - 44,184,525
	F3.1e	97	GGAAGATCGTTTCGGAAATAGGTCAGGTACTTGGGAGATTAGACAAGCTTGCTTCATCCCTGAATACAATTAGGAGGAATTAGACCTGCAGCAAGTA	Chr10: 44,184,663 - 44,184,567
	F3.2	125	GAAGAGGGGCATCGTAGAAGAGGGAACAGGGTCCAGATGGGAAGAAACGGAAGGCTGGGAAGATCGTTTCGGAAATAGGTCAGGTACTTGGGAGATTAGACAAGCTTGCTTCATCCCTGAATACA	Chr10: 44,184,720 - 44,184,596
	F3.3	291	GGGAGATTAGACGCTCTCCTAAAAACCAGTGTCTGCTCTTTTCAAAGGAGCTCTGGGAAGCCTACCTACAAACACCAAGCTGTTACTTTCTCTGTGGTGGATCCCATTCTAAGGTCCCCACAGGTGCACCTTCACGGGGAAGGAAGATGGCTATTGAACATTAATAGGCACCTAGCTTCCCTGGTAGGCCCTTTCAGGAAACAATGGGCTGTAGATGGTGAGCAGATAAGTCCAGGCTGATGGCTTCAGAATCTCCCACTCTCTTTGTCAGGGCTGATGGGTCAAAGCCCC	NA
	mut A	544	GAAGAGGGGCATCGTAGAAGAGGGAACAGGGTCCAGATGGGAAGAAACGGAAGGCTGGGAAGATCGTTTCGGAAAAAAAAAAAGTACTTGGGAGATTAGACAAGCTTGCTTCATCCCTGAATACAATTAGGAGGAATTAGACCTGCAGCAAGTAGCTTGGATTTATCAGCTTTAATTGTCTATTGTCAGAGCCCAGCTCTCCTCTGGAGGATCCTGGTGGCAGTGTACACTCTAATACTTTTAATGGCCCTCCGTTGTGGGCTTAGCTCTCCTAAAAACCAGTGTCTGCTCTTTTCAAAGGAGCTCTGGGAAGCCTACCTACAAACACCAAGCTGTTACTTTCTCTGTGGTGGATCCCATTCTAAGGTCCCCACAGGTGCACCTTCACGGGGAAGGAAG…	See F3
	mut B	214	GGAAGATCGTTTCGGAAATAGGTCAAAAAAAAAAAAGATTAGACAAGCTTGCTTCATCCCTGAATACAATTAGGAGGAATTAGACCTGCAGCAAGTAGCTTGGATTTATCAGCTTTAATTGTCTATTGTCAGAGCCCAGCTCTCCTCTGGAGGATCCTGGTGGCAGTGTACACTCTAATACTTTTAATGGCCCTCCGTTGTGGGCTTAGCTCTC	See F3.1a
	mut C	214	GGAAGATCGTTTCGGAAATAGGTCAGGTACTTGGGAGATTAAAAAAAAAAACTTCATCCCTGAATACAATTAGGAGGAATTAGACCTGCAGCAAGTAGCTTGGATTTATCAGCTTTAATTGTCTATTGTCAGAGCCCAGCTCTCCTCTGGAGGATCCTGGTGGCAGTGTACACTCTAATACTTTTAATGGCCCTCCGTTGTGGGCTTAGCTCTC	See F3.1a
	mut D	214	GGAAGATCGTTTCGGAAATAGGTCAGGTACTTGGGAGATTAGACAAGCTTGAAAAAAAAAAGAATACAATTAGGAGGAATTAGACCTGCAGCAAGTAGCTTGGATTTATCAGCTTTAATTGTCTATTGTCAGAGCCCAGCTCTCCTCTGGAGGATCCTGGTGGCAGTGTACACTCTAATACTTTTAATGGCCCTCCGTTGTGGGCTTAGCTCTC	See F3.1a
	mut E	214	GGAAGATCGTTTCGGAAATAGGTCAGGTACTTGGGAGATTAGACAAGCTTGCTTCATCCCTAAAAAAAAAAAGGAGGAATTAGACCTGCAGCAAGTAGCTTGGATTTATCAGCTTTAATTGTCTATTGTCAGAGCCCAGCTCTCCTCTGGAGGATCCTGGTGGCAGTGTACACTCTAATACTTTTAATGGCCCTCCGTTGTGGGCTTAGCTCTC	See F3.1a
	mut F	214	GGAAGATCGTTTCGGAAATAGGTCAGGTACTTGGGAGATTAGACAAGCTTGCTTCATCCCTGAATACAATTAAAAAAAATTAGACCTGCAGCAAGTAGCTTGGATTTATCAGCTTTAATTGTCTATTGTCAGAGCCCAGCTCTCCTCTGGAGGATCCTGGTGGCAGTGTACACTCTAATACTTTTAATGGCCCTCCGTTGTGGGCTTAGCTCTC	See F3.1a
	mut G	544	GAAGAGGGGCATCGTAGAAGAGGGAACAGGGTCCAGATGGGAAGAAACGGAAGGCTGGGAAGATCGTTTCGGAAATAGGTCAGGTACTTGGGAGATTAGACAAGCTTGCTTCATCCCTGAATACAATTAGGAGGAAAAAAACCTGCAGCAAGTAGCTTGGATTTATCAGCTTTAATTGTCTATTGTCAGAGCCCAGCTCTCCTCTGGAGGATCCTGGTGGCAGTGTACACTCTAATACTTTTAATGGCCCTCCGTTGTGGGCTTAGCTCTCCTAAAAACCAGTGTCTGCTCTTTTCAAAGGAGCTCTGGGAAGCCTACCTACAAACACCAAGCTGTTACTTTCTCTGTGGTGGATCCCATTCTAAGGTCCCCACAGGTGCACCTTCACGGGGAAGGAAG…
	mut H	214	GGAAGATCGTTTCGGAAATAGGTCAGGTACTTGGGAGATTAGACAAGCTTGCTTCATCCCTGAATACAATTAGGAGGAATTAGAAAAAAAAAAAGTAGCTTGGATTTATCAGCTTTAATTGTCTATTGTCAGAGCCCAGCTCTCCTCTGGAGGATCCTGGTGGCAGTGTACACTCTAATACTTTTAATGGCCCTCCGTTGTGGGCTTAGCTCTC	See F3.1a
	mut I	214	GGAAGATCGTTTCGGAAATAGGTCAGGTACTTGGGAGATTAGACAAGCTTGCTTCATCCCTGAATACAATTAGGAGGAATTAGACCTGCAGCAAAAAAAAAAAATTTATCAGCTTTAATTGTCTATTGTCAGAGCCCAGCTCTCCTCTGGAGGATCCTGGTGGCAGTGTACACTCTAATACTTTTAATGGCCCTCCGTTGTGGGCTTAGCTCTC	See F3.1a
	mut J	214	GGAAGATCGTTTCGGAAATAGGTCAGGTACTTGGGAGATTAGACAAGCTTGCTTCATCCCTGAATACAATTAGGAGGAATTAGACCTGCAGCAAGTAGCTTGGAAAAAAAAAATTTAATTGTCTATTGTCAGAGCCCAGCTCTCCTCTGGAGGATCCTGGTGGCAGTGTACACTCTAATACTTTTAATGGCCCTCCGTTGTGGGCTTAGCTCTC	See F3.1a
	mut K	544	GAAGAGGGGCATCGTAGAAGAGGGAACAGGGTCCAGATGGGAAGAAACGGAAGGCTGGGAAGATCGTTTCGGAAATAGGTCAGGTACTTGGGAGATTAGACAAGCTTGCTTCATCCCTGAATACAATTAGGAGGAATTAGACCTGCAGCAAGTAGCTTGGATTTATCAGCTAAAAAAAACTATTGTCAGAGCCCAGCTCTCCTCTGGAGGATCCTGGTGGCAGTGTACACTCTAATACTTTTAATGGCCCTCCGTTGTGGGCTTAGCTCTCCTAAAAACCAGTGTCTGCTCTTTTCAAAGGAGCTCTGGGAAGCCTACCTACAAACACCAAGCTGTTACTTTCTCTGTGGTGGATCCCATTCTAAGGTCCCCACAGGTGCACCTTCACGGGGAAGGAAG…	See F3
	mut L	212	GGAAGATCGTTTCGGAAATAGGTCAGGTACTTGGGAGATTAGACAAGCTTGCTTCATCCCTGAATACAATTAGGAGGAATTAGACCTGCAGCAAGTAGCTTGGATTTATCAGCTTTAATTGTAAAAAAAAAACCCAGCTCTCCTCTGGAGGATCCTGGTGGCAGTGTACACTCTAATACTTTTAATGGCCCTCCGTTGTGGGCTTAGCTCTC	See F3.1a
	mut M	214	GGAAGATCGTTTCGGAAATAGGTCAGGTACTTGGGAGATTAGACAAGCTTGCTTCATCCCTGAATACAATTAGGAGGAATTAGACCTGCAGCAAGTAGCTTGGATTTATCAGCTTTAATTGTCTATTGTCAGAGAAAAAAAAAAAACTGGAGGATCCTGGTGGCAGTGTACACTCTAATACTTTTAATGGCCCTCCGTTGTGGGCTTAGCTCTC	See F3.1a
	F3.1d WT oligo	139	BIOTIN:GGAAGATCGTTTCGGAAATAGGTCAGGTACTTGGGAGATTAGACAAGCTTGCTTCATCCCTGAATACAATTAGGAGGAATTAGACCTGCAGCAAGTAGCTTGGATTTATCAGCTTTAATTGTCTATTGTCAGAGCCCAG	NA
	F3.1d Otx2 mut oligo	139	BIOTIN:GGAAGATCGTTTCGGAAATAGGTCAGGTACTTGGGAAAAAAGACAAGCTTGCTTCATCCCTGAATACAATTAGGAGGAATTAGACCTGCAGCAAGTAGCTTGGATTTATCAGCTTTAATTGTCTATTGTCAGAGCCCAG	NA
	F3.1d X WT	60	BIOTIN:GACAAGCTTGCTTCATCCCTGAATACAATTAGGAGGAATTAGACCTGCAGCAAGTAGCTT	NA
	F3.1d X1	60	BIOTIN:GACAAGCTTGCTTCATCCCTAAAAAAAAAAAAGAGGAATTAGACCTGCAGCAAGTAGCTT	NA
	F3.1d X2	60	BIOTIN:GACAAGCTTGCTTCATCCCTGAATACAATTAGAAAAAAAAAAACCTGCAGCAAGTAGCTT	NA
	F3.1d Y WT	60	BIOTIN:CCTGCAGCAAGTAGCTTGGATTTATCAGCTTTAATTGTCTATTGTCAGAGCCCAGctctc	NA
	F3.1d Y1	60	BIOTIN:CCTGCAGCAAAAAAAAAAAATTTATCAGCTTTAATTGTCTATTGTCAGAGCCCAGctctc	NA
	F3.1d Y2	60	BIOTIN:CCTGCAGCAAGTAGCTTGGAAAAAAAAAAATTAATTGTCTATTGTCAGAGCCCAGctctc	NA
	F3.1d Y3	60	BIOTIN:CCTGCAGCAAGTAGCTTGGATTTATCAGCTAAAAAAAAAAATTGTCAGAGCCCAGctctc	NA
	F3.1d Y4	60	BIOTIN:CCTGCAGCAAGTAGCTTGGATTTATCAGCTTTAATTGTCTAAAAAAAAAACCCAGctctc	NA
	Pk3 F	20	GAAGAGGGGCATCGTAGAAG	NA
	MinGFP-R	18	AACAGCTCCTCGCCCTTG	NA
	Rbp3 F	23	CCTCACATCTAACTCCCACATTG	NA
	Rbp3 R	20	CCTTGGCTCCTGGATAAGAG	NA
	Id3 F	20	TTCTCCGTGGAAAAGGACTG	NA
	Id3 R	20	TTAATTGCGGTGAAGCTGAG	NA
	Otx2 A F	20	CAGATGGGAAGAAACGGAAG	NA
	Otx2 A R	21	CAAGCTACTTGCTGCAGGTCT	NA
