# Supplementary material for: Combinatorial regulation of a Blimp1 (Prdm1) enhancer in the mouse retina
Source: PLoS One. 2017 Aug 22;12(8):e0176905. doi: 10.1371/journal.pone.0176905 (PMC5568747; doi:10.1371/journal.pone.0176905)
Supplement: S2 Table — Predictions are grouped based on the relative score threshold (90% left, 80% right). (XLSX) [file pone.0176905.s004.xlsx]

## Sheet: JASPAR Predictions
	Supporting Table 2
	JASPAR Transcription Factor binding predictions
	Core Vertebrata Model
	125 putative sites were predicted with these settings (90%) in sequence named F3.1d										610 putative sites were predicted with these settings (80%) in sequence named F3.1d
	Model ID	Model name	Score	Relative score	Start	End	Strand	predicted site sequence			Model ID	Model name	Score	Relative score	Start	End	Strand	predicted site sequence
	MA0624.1	NFATC1	9.416	0.918238128844858	11	20	-1	TATTTCCGAA			MA0771.1	HSF4	5.467	0.808451557508109	5	17	-1	TTCCGAAACGATC
	MA0071.1	RORA	12.260	0.94187613312235	16	25	1	AAATAGGTCA			MA0635.1	BARHL2	2.828	0.823142351528364	6	15	-1	CCGAAACGAT
	MA0745.1	SNAI2	7.951	0.906642877682694	22	30	1	GTCAGGTAC			MA0087.1	Sox5	6.563	0.838455631108498	6	12	1	ATCGTTT
	MA0648.1	GSC	9.780	0.920237455138211	34	43	-1	TCTAATCTCC			MA0466.2	CEBPB	1.616	0.807177179305128	9	18	-1	TTTCCGAAAC
	MA0891.1	GSC2	9.616	0.928545325694098	34	43	-1	TCTAATCTCC			MA0497.1	MEF2C	6.977	0.826633847915408	9	23	1	GTTTCGGAAATAGGT
	MA0875.1	BARX1	6.798	0.903975415059225	35	42	1	GAGATTAG			MA0144.2	STAT3	6.779	0.879679293695146	9	19	1	GTTTCGGAAAT
	MA0711.1	OTX1	8.258	0.922640568093574	35	42	-1	CTAATCTC			MA0136.2	ELF5	5.899	0.830291592203835	10	20	1	TTTCGGAAATA
	MA0712.1	OTX2	9.335	0.939740236217639	35	42	-1	CTAATCTC			MA0606.1	NFAT5	5.542	0.823011555491395	10	19	-1	ATTTCCGAAA
	MA0682.1	Pitx1	9.234	0.925806798464232	35	42	-1	CTAATCTC			MA0759.1	ELK3	6.729	0.831719293058079	11	20	1	TTCGGAAATA
	MA0714.1	PITX3	8.978	0.912292332606325	35	43	-1	TCTAATCTC			MA0760.1	ERF	6.976	0.818626002368211	11	20	1	TTCGGAAATA
	MA0719.1	RHOXF1	7.564	0.951190968680443	35	42	-1	CTAATCTC			MA0474.2	ERG	6.728	0.855495026352757	11	20	1	TTCGGAAATA
	MA0766.1	GATA5	8.719	0.946278753458764	36	43	1	AGATTAGA			MA0098.3	ETS1	5.082	0.820170021056795	11	20	1	TTCGGAAATA
	MA0498.2	MEIS1	6.387	0.916646514138534	40	46	1	TAGACAA			MA0761.1	ETV1	7.467	0.856757192215292	11	20	1	TTCGGAAATA
	MA0164.1	Nr2e3	11.665	0.99999539786683	44	50	1	CAAGCTT			MA0763.1	ETV3	7.531	0.830042031089157	11	20	1	TTCGGAAATA
	MA0164.1	Nr2e3	11.665	0.99999539786683	45	51	-1	CAAGCTT			MA0764.1	ETV4	7.390	0.856548911571632	11	20	1	TTCGGAAATA
	MA0084.1	SRY	9.182	0.916973962726258	62	70	1	GAATACAAT			MA0765.1	ETV5	7.655	0.880056769608797	11	20	1	TTCGGAAATA
	MA0634.1	ALX3	9.033	0.912958554414626	65	74	1	TACAATTAGG			MA0645.1	ETV6	5.553	0.843134934159126	11	20	1	TTCGGAAATA
	MA0877.1	Barhl1	8.343	0.938720206710627	65	74	-1	CCTAATTGTA			MA0156.2	FEV	7.293	0.864093098231777	11	20	1	TTCGGAAATA
	MA0879.1	Dlx1	8.638	0.924122762511777	65	74	1	TACAATTAGG			MA0475.2	FLI1	5.133	0.844627182518355	11	20	1	TTCGGAAATA
	MA0886.1	EMX2	8.875	0.920733929191208	65	74	1	TACAATTAGG			MA0624.1	NFATC1	9.416	0.918238128844858	11	20	-1	TATTTCCGAA
	MA0642.1	EN2	9.092	0.92448947226132	65	74	1	TACAATTAGG			MA0625.1	NFATC3	8.925	0.885751917515925	11	20	-1	TATTTCCGAA
	MA0644.1	ESX1	8.717	0.917033630768159	65	74	1	TACAATTAGG			MA0081.1	SPIB	6.168	0.853040793099191	11	17	1	TTCGGAA
	MA0888.1	EVX2	7.968	0.908406903385561	65	74	1	TACAATTAGG			MA0158.1	HOXA5	5.182	0.835440305225113	13	20	1	CGGAAATA
	MA0890.1	GBX2	9.817	0.935733840427937	65	74	1	TACAATTAGG			MA0152.1	NFATC2	5.962	0.800920704812038	13	19	-1	ATTTCCG
	MA0894.1	HESX1	9.143	0.91731656378629	65	74	-1	CCTAATTGTA			MA0072.1	RORA(var.2)	12.404	0.87759085988514	13	26	1	CGGAAATAGGTCAG
	MA0900.1	HOXA2	8.216	0.916738051041184	65	74	1	TACAATTAGG			MA0877.1	Barhl1	4.494	0.837289986214883	14	23	1	GGAAATAGGT
	MA0902.1	HOXB2	8.475	0.932135368714309	65	74	1	TACAATTAGG			MA0847.1	FOXD2	2.831	0.814148074941774	14	20	1	GGAAATA
	MA0903.1	HOXB3	8.909	0.94185133579067	65	74	1	TACAATTAGG			MA0042.2	FOXI1	3.957	0.82336070610907	14	20	1	GGAAATA
	MA0699.1	LBX2	9.102	0.924214438352595	65	74	1	TACAATTAGG			MA0033.2	FOXL1	2.372	0.818995514060426	14	20	1	GGAAATA
	MA0700.1	LHX2	8.222	0.903022605239394	65	74	-1	CCTAATTGTA			MA0848.1	FOXO4	4.958	0.847604082516493	14	20	1	GGAAATA
	MA0662.1	MIXL1	9.042	0.942178005487084	65	74	1	TACAATTAGG			MA0849.1	FOXO6	2.082	0.809097611737019	14	20	1	GGAAATA
	MA0718.1	RAX	8.472	0.900129283720955	65	74	1	TACAATTAGG			MA0881.1	Dlx4	3.671	0.805906210276358	15	22	-1	CCTATTTC
	MA0724.1	VENTX	10.192	0.937610271053571	65	73	1	TACAATTAG			MA0882.1	DLX6	3.622	0.807698282338004	15	22	-1	CCTATTTC
	MA0875.1	BARX1	10.878	0.994372309354611	66	73	1	ACAATTAG			MA0071.1	RORA	12.260	0.94187613312235	16	25	1	AAATAGGTCA
	MA0876.1	BSX	9.322	0.96433984143045	66	73	1	ACAATTAG			MA0017.2	NR2F1	5.978	0.851672561296441	17	29	1	AATAGGTCAGGTA
	MA0885.1	Dlx2	10.291	0.979672705721197	66	73	1	ACAATTAG			MA0676.1	Nr2e1	6.216	0.827949387358278	18	26	1	ATAGGTCAG
	MA0880.1	Dlx3	9.357	0.966217408978991	66	73	1	ACAATTAG			MA0160.1	NR4A2	7.815	0.865777082475318	19	26	1	TAGGTCAG
	MA0881.1	Dlx4	9.526	0.965645236139437	66	73	1	ACAATTAG			MA0067.1	Pax2	4.889	0.83598178701902	21	28	1	GGTCAGGT
	MA0882.1	DLX6	9.647	0.963923851522904	66	73	1	ACAATTAG			MA0089.1	MAFG::NFE2L1	5.673	0.864040924085941	22	27	-1	CCTGAC
	MA0027.2	EN1	10.204	0.963893610712719	66	73	1	ACAATTAG			MA0673.1	NKX2-8	3.364	0.833713895469121	22	30	-1	GTACCTGAC
	MA0914.1	ISL2	8.246	0.910807045532124	66	73	1	ACAATTAG			MA0745.1	SNAI2	7.951	0.906642877682694	22	30	1	GTCAGGTAC
	MA0654.1	ISX	10.459	0.965150986303596	66	73	1	ACAATTAG			MA0642.1	EN2	4.927	0.834231289104883	26	35	-1	CCCAAGTACC
	MA0704.1	Lhx4	8.207	0.915154969582943	66	73	1	ACAATTAG			MA0887.1	EVX1	4.367	0.824307099006348	26	35	-1	CCCAAGTACC
	MA0705.1	Lhx8	7.923	0.929761903042931	66	73	-1	CTAATTGT			MA0888.1	EVX2	4.139	0.825828981363386	26	35	-1	CCCAAGTACC
	MA0705.1	Lhx8	7.891	0.929157447748784	66	73	1	ACAATTAG			MA0889.1	GBX1	3.216	0.811051731108534	26	35	-1	CCCAAGTACC
	MA0701.1	LHX9	9.771	0.971071049010562	66	73	1	ACAATTAG			MA0890.1	GBX2	2.881	0.800665740262386	26	35	-1	CCCAAGTACC
	MA0703.1	LMX1B	8.115	0.9149878507379	66	73	1	ACAATTAG			MA0699.1	LBX2	5.825	0.834159363060242	26	35	-1	CCCAAGTACC
	MA0666.1	MSX1	10.217	0.963015297255287	66	73	1	ACAATTAG			MA0672.1	NKX2-3	3.666	0.823803424464012	26	35	1	GGTACTTGGG
	MA0708.1	MSX2	10.512	0.951713349055984	66	73	1	ACAATTAG			MA0626.1	Npas2	4.505	0.808822480158354	26	35	-1	CCCAAGTACC
	MA0709.1	Msx3	10.815	0.971595564636974	66	73	1	ACAATTAG			MA0876.1	BSX	2.181	0.807029409432795	27	34	-1	CCAAGTAC
	MA0132.2	PDX1	10.149	0.967551047667423	66	73	1	ACAATTAG			MA0880.1	Dlx3	3.982	0.801262678091664	27	34	-1	CCAAGTAC
	MA0716.1	PRRX1	9.572	0.950273391712703	66	73	1	ACAATTAG			MA0882.1	DLX6	3.401	0.801967850671637	27	34	-1	CCAAGTAC
	MA0075.2	Prrx2	9.121	0.952957606521279	66	73	1	ACAATTAG			MA0027.2	EN1	3.094	0.809400034561988	27	34	-1	CCAAGTAC
	MA0717.1	RAX2	9.218	0.95123615001564	66	73	1	ACAATTAG			MA0109.1	HLTF	6.091	0.895889577351988	27	36	1	GTACTTGGGA
	MA0630.1	SHOX	9.092	0.945298939389745	66	73	-1	CTAATTGT			MA0654.1	ISX	3.194	0.808494032961542	27	34	-1	CCAAGTAC
	MA0720.1	Shox2	10.008	0.961008702353966	66	73	1	ACAATTAG			MA0705.1	Lhx8	1.376	0.806094127706123	27	34	-1	CCAAGTAC
	MA0721.1	UNCX	8.826	0.939047953216984	66	73	1	ACAATTAG			MA0666.1	MSX1	5.408	0.843914640806143	27	34	-1	CCAAGTAC
	MA0722.1	VAX1	8.797	0.932611037669457	66	73	-1	CTAATTGT			MA0708.1	MSX2	4.171	0.805768460287205	27	34	-1	CCAAGTAC
	MA0723.1	VAX2	8.694	0.926815905366911	66	73	-1	CTAATTGT			MA0673.1	NKX2-8	6.400	0.888611630844184	27	35	1	GTACTTGGG
	MA0725.1	VSX1	9.676	0.943418520021811	66	73	-1	CTAATTGT			MA0722.1	VAX1	4.294	0.804784710058305	27	34	-1	CCAAGTAC
	MA0726.1	VSX2	9.505	0.92322020177269	66	73	-1	CTAATTGT			MA0723.1	VAX2	4.550	0.817266298394739	27	34	-1	CCAAGTAC
	MA0648.1	GSC	9.289	0.909469169470434	75	84	-1	TCTAATTCCT			MA0125.1	Nobox	5.384	0.802815834872845	28	35	1	TACTTGGG
	MA0903.1	HOXB3	7.389	0.906453455685441	75	84	1	AGGAATTAGA			MA0519.1	Stat5a::Stat5b	8.507	0.897736764818206	28	38	-1	TCTCCCAAGTA
	MA0875.1	BARX1	6.859	0.905326937253347	76	83	1	GGAATTAG			MA0102.3	CEBPA	0.187	0.800229710391339	29	39	-1	ATCTCCCAAGT
	MA0719.1	RHOXF1	8.050	0.960558474634806	101	108	-1	TAAATCCA			MA0738.1	HIC2	3.425	0.805544124687563	29	37	-1	CTCCCAAGT
	MA0766.1	GATA5	6.926	0.900683571635608	104	111	-1	TGATAAAT			MA0670.1	NFIA	1.737	0.818803187550287	29	38	-1	TCTCCCAAGT
	MA0899.1	HOXA10	9.679	0.905037412923637	113	123	-1	GACAATTAAAG			MA0671.1	NFIX	2.320	0.806899268939589	30	38	-1	TCTCCCAAG
	MA0158.1	HOXA5	8.497	0.952191612623812	113	120	1	CTTTAATT			MA0056.1	MZF1	5.838	0.851836911132592	31	36	1	TTGGGA
	MA0913.1	Hoxd9	9.732	0.923821957608354	113	122	-1	ACAATTAAAG			MA0161.1	NFIC	4.801	0.836001153621289	31	36	1	TTGGGA
	MA0151.1	Arid3a	9.844	0.99999069872597	114	119	-1	ATTAAA			MA0467.1	Crx	10.641	0.896570325118488	32	42	1	TGGGAGATTAG
	MA0877.1	Barhl1	8.641	0.946573208972963	114	123	1	TTTAATTGTC			MA0482.1	Gata4	8.155	0.889036708269492	33	43	-1	TCTAATCTCCC
	MA0878.1	CDX1	9.572	0.923075717896383	114	122	-1	ACAATTAAA			MA0038.1	Gfi1	6.629	0.821191791541004	33	42	-1	CTAATCTCCC
	MA0879.1	Dlx1	8.438	0.919061563257661	114	123	-1	GACAATTAAA			MA0634.1	ALX3	5.138	0.809613503891707	34	43	-1	TCTAATCTCC
	MA0886.1	EMX2	8.354	0.911923203457703	114	123	-1	GACAATTAAA			MA0877.1	Barhl1	4.784	0.844932169624539	34	43	-1	TCTAATCTCC
	MA0644.1	ESX1	9.610	0.939991097736257	114	123	-1	GACAATTAAA			MA0635.1	BARHL2	3.854	0.842241565410388	34	43	-1	TCTAATCTCC
	MA0887.1	EVX1	7.771	0.901768479263145	114	123	-1	GACAATTAAA			MA0879.1	Dlx1	3.794	0.80154051657709	34	43	-1	TCTAATCTCC
	MA0888.1	EVX2	7.977	0.908601001400239	114	123	-1	GACAATTAAA			MA0887.1	EVX1	7.150	0.887637011243324	34	43	1	GGAGATTAGA
	MA0890.1	GBX2	10.174	0.942685874995281	114	123	-1	GACAATTAAA			MA0888.1	EVX2	7.056	0.888738304564923	34	43	1	GGAGATTAGA
	MA0892.1	GSX1	8.018	0.912520210884221	114	123	-1	GACAATTAAA			MA0035.3	Gata1	5.046	0.836965860226478	34	44	-1	GTCTAATCTCC
	MA0893.1	GSX2	9.423	0.940777393521684	114	123	-1	GACAATTAAA			MA0036.2	GATA2	5.721	0.829595416018969	34	47	-1	CTTGTCTAATCTCC
	MA0894.1	HESX1	9.987	0.933531472373779	114	123	1	TTTAATTGTC			MA0648.1	GSC	9.780	0.920237455138211	34	43	-1	TCTAATCTCC
	MA0900.1	HOXA2	7.924	0.910136358360912	114	123	-1	GACAATTAAA			MA0891.1	GSC2	9.616	0.928545325694098	34	43	-1	TCTAATCTCC
	MA0902.1	HOXB2	8.791	0.94034421820531	114	123	-1	GACAATTAAA			MA0900.1	HOXA2	3.896	0.819069173031674	34	43	-1	TCTAATCTCC
	MA0903.1	HOXB3	9.160	0.947696643623836	114	123	-1	GACAATTAAA			MA0900.1	HOXA2	4.340	0.82910736327154	34	43	1	GGAGATTAGA
	MA0699.1	LBX2	9.304	0.929765590384654	114	123	-1	GACAATTAAA			MA0902.1	HOXB2	5.842	0.863736948746565	34	43	1	GGAGATTAGA
	MA0662.1	MIXL1	9.427	0.952197656198151	114	123	-1	GACAATTAAA			MA0903.1	HOXB3	5.191	0.855266258006958	34	43	1	GGAGATTAGA
	MA0707.1	MNX1	11.202	0.967840331048921	114	123	-1	GACAATTAAA			MA0662.1	MIXL1	4.430	0.822150397488544	34	43	-1	TCTAATCTCC
	MA0718.1	RAX	10.904	0.953785684746591	114	123	-1	GACAATTAAA			MA0662.1	MIXL1	4.701	0.829203190586464	34	43	1	GGAGATTAGA
	MA0875.1	BARX1	10.545	0.986994327540796	115	122	-1	ACAATTAA			MA0724.1	VENTX	4.496	0.843011984920161	34	42	1	GGAGATTAG
	MA0876.1	BSX	9.516	0.968613503915753	115	122	-1	ACAATTAA			MA0875.1	BARX1	6.798	0.903975415059225	35	42	1	GAGATTAG
	MA0885.1	Dlx2	10.564	0.986214615617782	115	122	-1	ACAATTAA			MA0462.1	BATF::JUN	1.107	0.801160228933894	35	45	1	GAGATTAGACA
	MA0880.1	Dlx3	9.929	0.983771661270629	115	122	-1	ACAATTAA			MA0876.1	BSX	6.125	0.893912527175233	35	42	1	GAGATTAG
	MA0881.1	Dlx4	9.945	0.977076602806667	115	122	-1	ACAATTAA			MA0027.2	EN1	4.182	0.833041245652282	35	42	-1	CTAATCTC
	MA0882.1	DLX6	10.206	0.978418472796656	115	122	-1	ACAATTAA			MA0704.1	Lhx4	3.258	0.80132813363603	35	42	1	GAGATTAG
	MA0027.2	EN1	9.396	0.946336534829486	115	122	-1	ACAATTAA			MA0705.1	Lhx8	1.437	0.80724637061059	35	42	-1	CTAATCTC
	MA0914.1	ISL2	9.031	0.931230348535645	115	122	-1	ACAATTAA			MA0029.1	Mecom	10.891	0.817512008929159	35	48	1	GAGATTAGACAAGC
	MA0654.1	ISX	10.587	0.967911081283332	115	122	-1	ACAATTAA			MA0711.1	OTX1	8.258	0.922640568093574	35	42	-1	CTAATCTC
	MA0704.1	Lhx4	8.815	0.929138949428513	115	122	-1	ACAATTAA			MA0712.1	OTX2	9.335	0.939740236217639	35	42	-1	CTAATCTC
	MA0705.1	Lhx8	7.240	0.916860560358489	115	122	-1	ACAATTAA			MA0132.2	PDX1	3.310	0.830743789436093	35	42	1	GAGATTAG
	MA0705.1	Lhx8	6.713	0.906905937233012	115	122	1	TTAATTGT			MA0682.1	Pitx1	9.234	0.925806798464232	35	42	-1	CTAATCTC
	MA0701.1	LHX9	9.846	0.973122558789271	115	122	-1	ACAATTAA			MA0714.1	PITX3	8.978	0.912292332606325	35	43	-1	TCTAATCTC
	MA0703.1	LMX1B	9.475	0.955692941215457	115	122	-1	ACAATTAA			MA0717.1	RAX2	4.070	0.801358899951919	35	42	1	GAGATTAG
	MA0666.1	MSX1	10.075	0.959498496836119	115	122	-1	ACAATTAA			MA0719.1	RHOXF1	7.564	0.951190968680443	35	42	-1	CTAATCTC
	MA0708.1	MSX2	10.931	0.961357081652439	115	122	-1	ACAATTAA			MA0037.2	GATA3	6.588	0.872659931082488	36	43	1	AGATTAGA
	MA0709.1	Msx3	10.866	0.972735911649851	115	122	-1	ACAATTAA			MA0766.1	GATA5	8.719	0.946278753458764	36	43	1	AGATTAGA
	MA0063.1	Nkx2-5	9.317	0.999992299524822	115	121	1	TTAATTG			MA0102.3	CEBPA	0.945	0.809310617417089	37	47	-1	CTTGTCTAATC
	MA0674.1	NKX6-1	9.756	0.949070200445319	115	122	-1	ACAATTAA			MA0639.1	DBP	1.457	0.801341022339008	37	48	-1	GCTTGTCTAATC
	MA0675.1	NKX6-2	9.649	0.967297309283367	115	122	-1	ACAATTAA			MA0639.1	DBP	2.533	0.81544992572684	37	48	1	GATTAGACAAGC
	MA0132.2	PDX1	9.751	0.959589461357133	115	122	-1	ACAATTAA			MA0043.2	HLF	5.078	0.834570759036632	37	48	-1	GCTTGTCTAATC
	MA0716.1	PRRX1	10.146	0.965305246486462	115	122	-1	ACAATTAA			MA0043.2	HLF	5.189	0.836311661729702	37	48	1	GATTAGACAAGC
	MA0075.2	Prrx2	9.371	0.960956672566687	115	122	-1	ACAATTAA			MA0151.1	Arid3a	5.399	0.826577864606885	38	43	1	ATTAGA
	MA0717.1	RAX2	9.335	0.954642451153452	115	122	-1	ACAATTAA			MA0102.3	CEBPA	1.640	0.817636778872097	38	48	1	ATTAGACAAGC
	MA0630.1	SHOX	9.332	0.953032631901638	115	122	1	TTAATTGT			MA0466.2	CEBPB	2.799	0.823194721442598	38	47	-1	CTTGTCTAAT
	MA0720.1	Shox2	10.054	0.962040624387232	115	122	-1	ACAATTAA			MA0466.2	CEBPB	2.984	0.825699577989878	38	47	1	ATTAGACAAG
	MA0078.1	Sox17	9.517	0.930770611244267	115	123	1	TTAATTGTC			MA0836.1	CEBPD	1.928	0.800430530833915	38	47	1	ATTAGACAAG
	MA0721.1	UNCX	9.222	0.950702692619079	115	122	-1	ACAATTAA			MA0837.1	CEBPE	4.170	0.818745124234198	38	47	-1	CTTGTCTAAT
	MA0722.1	VAX1	8.636	0.928040742589422	115	122	1	TTAATTGT			MA0837.1	CEBPE	4.058	0.816929606859339	38	47	1	ATTAGACAAG
	MA0723.1	VAX2	8.425	0.919704697771469	115	122	1	TTAATTGT			MA0084.1	SRY	6.609	0.830831186760754	39	47	1	TTAGACAAG
	MA0724.1	VENTX	8.512	0.909709091154671	115	123	-1	GACAATTAA			MA0498.2	MEIS1	6.387	0.916646514138534	40	46	1	TAGACAA
	MA0725.1	VSX1	8.955	0.923157238582068	115	122	1	TTAATTGT			MA0775.1	MEIS3	6.070	0.868227139310418	40	47	1	TAGACAAG
	MA0125.1	Nobox	9.194	0.928467839288164	116	123	1	TAATTGTC			MA0037.2	GATA3	4.639	0.841993143004163	41	48	1	AGACAAGC
	MA0498.2	MEIS1	6.387	0.916646514138534	119	125	-1	TAGACAA			MA0109.1	HLTF	3.835	0.816379849971667	41	50	-1	AAGCTTGTCT
	MA0078.1	Sox17	10.360	0.958003718321286	122	130	1	TCTATTGTC			MA0067.1	Pax2	3.986	0.80052210395174	41	48	1	AGACAAGC
	MA0498.2	MEIS1	9.121	0.974544695611189	126	132	-1	CTGACAA			MA0164.1	Nr2e3	11.665	0.99999539786683	44	50	1	CAAGCTT
	MA0719.1	RHOXF1	6.781	0.93609887575397	130	137	1	CAGAGCCC			MA0164.1	Nr2e3	11.665	0.99999539786683	45	51	-1	CAAGCTT
	Comment: This type of analysis has a high sensitivity but abysmal selectivity. In other words: while true functional will be detected in most cases, most predictions will correspond to sites bound in vitro but with no function in vivo. A number of additional contraints of the analysis can improve the prediction; phylogenetic footprinting is the most common. We recommend using the ConSite service,…										MA0833.1	ATF4	10.324	0.86600014258127	47	59	-1	GGATGAAGCAAGC
											MA0492.1	JUND(var.2)	2.597	0.824469482812007	47	61	-1	AGGGATGAAGCAAGC
	The review Nat Rev Genet. 2004 Apr;5(4):276-87 gives a comprehensive overview of transcription binding site prediction										MA0102.3	CEBPA	7.617	0.88924176738517	48	58	1	CTTGCTTCATC
											MA0466.2	CEBPB	3.096	0.827216031683366	48	57	-1	ATGAAGCAAG
											MA0836.1	CEBPD	2.795	0.812562745960143	48	57	-1	ATGAAGCAAG
											MA0837.1	CEBPE	4.147	0.818372294773289	48	57	-1	ATGAAGCAAG
											MA0488.1	JUN	2.587	0.815895252658749	48	60	-1	GGGATGAAGCAAG
											MA0604.1	Atf1	4.232	0.809849758559481	50	57	-1	ATGAAGCA
											MA0462.1	BATF::JUN	3.277	0.828749021697049	50	60	-1	GGGATGAAGCA
											MA0099.2	FOS::JUN	6.687	0.854833858314257	50	56	-1	TGAAGCA
											MA0605.1	Atf3	5.257	0.818635371153451	51	58	-1	GATGAAGC
											MA0111.1	Spz1	7.650	0.816170097661991	51	61	-1	AGGGATGAAGC
											MA0648.1	GSC	6.476	0.847776323068281	52	61	1	CTTCATCCCT
											MA0891.1	GSC2	7.068	0.865774061725311	52	61	1	CTTCATCCCT
											MA0714.1	PITX3	5.800	0.837166466038209	52	60	1	CTTCATCCC
											MA0089.1	MAFG::NFE2L1	4.456	0.811333617811582	53	58	-1	GATGAA
											MA0711.1	OTX1	2.263	0.805766941475451	53	60	1	TTCATCCC
											MA0712.1	OTX2	3.623	0.823516047101035	53	60	1	TTCATCCC
											MA0682.1	Pitx1	8.005	0.895174943179999	53	60	1	TTCATCCC
											MA0719.1	RHOXF1	2.401	0.851675673943045	53	60	1	TTCATCCC
											MA0519.1	Stat5a::Stat5b	1.998	0.818188688278971	54	64	1	TCATCCCTGAA
											MA0808.1	TEAD3	0.836	0.811339896310763	54	61	1	TCATCCCT
											MA0144.2	STAT3	0.990	0.809548139673124	55	65	-1	ATTCAGGGATG
											MA0597.1	THAP1	5.308	0.830084308913308	55	63	1	CATCCCTGA
											MA0479.1	FOXH1	3.470	0.821441079488838	60	70	1	CTGAATACAAT
											MA0704.1	Lhx4	3.318	0.802708131647106	60	67	-1	GTATTCAG
											MA0705.1	Lhx8	1.122	0.801296263808834	60	67	1	CTGAATAC
											MA0809.1	TEAD4	3.882	0.805758216799209	61	70	1	TGAATACAAT
											MA0847.1	FOXD2	3.377	0.825727648705196	62	68	1	GAATACA
											MA0614.1	Foxj2	4.514	0.817936699744446	62	69	1	GAATACAA
											MA0850.1	FOXP3	3.912	0.815465749006133	62	68	1	GAATACA
											MA0713.1	PHOX2A	9.010	0.863909110301788	62	72	1	GAATACAATTA
											MA0681.1	Phox2b	8.371	0.864800209854901	62	72	1	GAATACAATTA
											MA0715.1	PROP1	7.949	0.821881464557096	62	72	1	GAATACAATTA
											MA0084.1	SRY	9.182	0.916973962726258	62	70	1	GAATACAAT
											MA0087.1	Sox5	7.562	0.875683293976418	64	70	-1	ATTGTAT
											MA0634.1	ALX3	9.033	0.912958554414626	65	74	1	TACAATTAGG
											MA0877.1	Barhl1	8.343	0.938720206710627	65	74	-1	CCTAATTGTA
											MA0635.1	BARHL2	6.899	0.898924904855576	65	74	-1	CCTAATTGTA
											MA0879.1	Dlx1	8.638	0.924122762511777	65	74	1	TACAATTAGG
											MA0612.1	EMX1	8.008	0.888123578388377	65	74	-1	CCTAATTGTA
											MA0612.1	EMX1	5.198	0.809169250711804	65	74	1	TACAATTAGG
											MA0886.1	EMX2	8.875	0.920733929191208	65	74	1	TACAATTAGG
											MA0642.1	EN2	9.092	0.92448947226132	65	74	1	TACAATTAGG
											MA0644.1	ESX1	8.717	0.917033630768159	65	74	1	TACAATTAGG
											MA0887.1	EVX1	6.013	0.861763453854376	65	74	-1	CCTAATTGTA
											MA0887.1	EVX1	7.677	0.899629416471095	65	74	1	TACAATTAGG
											MA0888.1	EVX2	5.672	0.858890343196761	65	74	-1	CCTAATTGTA
											MA0888.1	EVX2	7.968	0.908406903385561	65	74	1	TACAATTAGG
											MA0889.1	GBX1	7.980	0.893970749335405	65	74	1	TACAATTAGG
											MA0890.1	GBX2	9.817	0.935733840427937	65	74	1	TACAATTAGG
											MA0648.1	GSC	5.481	0.825954644372887	65	74	-1	CCTAATTGTA
											MA0891.1	GSC2	5.756	0.833452280592247	65	74	-1	CCTAATTGTA
											MA0892.1	GSX1	7.086	0.887209669231709	65	74	1	TACAATTAGG
											MA0893.1	GSX2	7.269	0.88118960771961	65	74	1	TACAATTAGG
											MA0894.1	HESX1	9.143	0.91731656378629	65	74	-1	CCTAATTGTA
											MA0900.1	HOXA2	8.216	0.916738051041184	65	74	1	TACAATTAGG
											MA0902.1	HOXB2	8.475	0.932135368714309	65	74	1	TACAATTAGG
											MA0903.1	HOXB3	8.909	0.94185133579067	65	74	1	TACAATTAGG
											MA0699.1	LBX2	5.012	0.81181735017874	65	74	-1	CCTAATTGTA
											MA0699.1	LBX2	9.102	0.924214438352595	65	74	1	TACAATTAGG
											MA0700.1	LHX2	8.222	0.903022605239394	65	74	-1	CCTAATTGTA
											MA0700.1	LHX2	6.517	0.874253598709179	65	74	1	TACAATTAGG
											MA0658.1	LHX6	4.002	0.81816083894361	65	74	-1	CCTAATTGTA
											MA0658.1	LHX6	4.220	0.82188881509199	65	74	1	TACAATTAGG
											MA0661.1	MEOX1	8.025	0.892339840986332	65	74	-1	CCTAATTGTA
											MA0661.1	MEOX1	3.684	0.80290063583821	65	74	1	TACAATTAGG
											MA0706.1	MEOX2	7.032	0.871870161044271	65	74	-1	CCTAATTGTA
											MA0706.1	MEOX2	5.535	0.834442677245636	65	74	1	TACAATTAGG
											MA0662.1	MIXL1	9.042	0.942178005487084	65	74	1	TACAATTAGG
											MA0707.1	MNX1	8.092	0.896567054701233	65	74	1	TACAATTAGG
											MA0122.2	NKX3-2	4.321	0.808164541535266	65	73	1	TACAATTAG
											MA0125.1	Nobox	7.156	0.861255559761019	65	72	-1	TAATTGTA
											MA0710.1	NOTO	7.105	0.895758233534844	65	74	-1	CCTAATTGTA
											MA0710.1	NOTO	5.128	0.860797019457478	65	74	1	TACAATTAGG
											MA0718.1	RAX	8.472	0.900129283720955	65	74	1	TACAATTAGG
											MA0078.1	Sox17	5.794	0.810499131235082	65	73	-1	CTAATTGTA
											MA0724.1	VENTX	10.192	0.937610271053571	65	73	1	TACAATTAG
											MA0875.1	BARX1	10.878	0.994372309354611	66	73	1	ACAATTAG
											MA0876.1	BSX	9.322	0.96433984143045	66	73	1	ACAATTAG
											MA0885.1	Dlx2	3.161	0.808816231132718	66	73	-1	CTAATTGT
											MA0885.1	Dlx2	10.291	0.979672705721197	66	73	1	ACAATTAG
											MA0880.1	Dlx3	3.959	0.800556825289728	66	73	-1	CTAATTGT
											MA0880.1	Dlx3	9.357	0.966217408978991	66	73	1	ACAATTAG
											MA0881.1	Dlx4	3.879	0.811580969862955	66	73	-1	CTAATTGT
											MA0881.1	Dlx4	9.526	0.965645236139437	66	73	1	ACAATTAG
											MA0882.1	DLX6	3.936	0.815840162624155	66	73	-1	CTAATTGT
											MA0882.1	DLX6	9.647	0.963923851522904	66	73	1	ACAATTAG
											MA0611.1	Dux	4.374	0.815567291733336	66	73	1	ACAATTAG
											MA0027.2	EN1	3.852	0.825870657729674	66	73	-1	CTAATTGT
											MA0027.2	EN1	10.204	0.963893610712719	66	73	1	ACAATTAG
											MA0914.1	ISL2	8.246	0.910807045532124	66	73	1	ACAATTAG
											MA0654.1	ISX	3.161	0.807782445974579	66	73	-1	CTAATTGT
											MA0654.1	ISX	10.459	0.965150986303596	66	73	1	ACAATTAG
											MA0618.1	LBX1	6.109	0.853449922640586	66	73	-1	CTAATTGT
											MA0618.1	LBX1	7.786	0.889257585053751	66	73	1	ACAATTAG
											MA0704.1	Lhx4	6.059	0.865751040786425	66	73	-1	CTAATTGT
											MA0704.1	Lhx4	8.207	0.915154969582943	66	73	1	ACAATTAG
											MA0705.1	Lhx8	7.923	0.929761903042931	66	73	-1	CTAATTGT
											MA0705.1	Lhx8	7.891	0.929157447748784	66	73	1	ACAATTAG
											MA0701.1	LHX9	5.603	0.857061812241758	66	73	-1	CTAATTGT
											MA0701.1	LHX9	9.771	0.971071049010562	66	73	1	ACAATTAG
											MA0702.1	LMX1A	6.141	0.831373235786081	66	73	-1	CTAATTGT
											MA0702.1	LMX1A	7.145	0.858737386463159	66	73	1	ACAATTAG
											MA0703.1	LMX1B	8.115	0.9149878507379	66	73	1	ACAATTAG
											MA0666.1	MSX1	4.865	0.830466594132846	66	73	-1	CTAATTGT
											MA0666.1	MSX1	10.217	0.963015297255287	66	73	1	ACAATTAG
											MA0708.1	MSX2	10.512	0.951713349055984	66	73	1	ACAATTAG
											MA0709.1	Msx3	3.714	0.812819012902854	66	73	-1	CTAATTGT
											MA0709.1	Msx3	10.815	0.971595564636974	66	73	1	ACAATTAG
											MA0063.1	Nkx2-5	5.528	0.847443918668046	66	72	1	ACAATTA
											MA0674.1	NKX6-1	5.965	0.86670473953356	66	73	-1	CTAATTGT
											MA0674.1	NKX6-1	6.509	0.878523998498476	66	73	1	ACAATTAG
											MA0675.1	NKX6-2	4.923	0.837222644471098	66	73	-1	CTAATTGT
											MA0675.1	NKX6-2	7.089	0.89683790557634	66	73	1	ACAATTAG
											MA0711.1	OTX1	3.435	0.828615296837659	66	73	-1	CTAATTGT
											MA0712.1	OTX2	2.879	0.808377602300133	66	73	-1	CTAATTGT
											MA0068.2	PAX4	6.207	0.826135933944141	66	73	1	ACAATTAG
											MA0132.2	PDX1	10.149	0.967551047667423	66	73	1	ACAATTAG
											MA0793.1	POU6F2	5.503	0.81057204791919	66	75	-1	TCCTAATTGT
											MA0716.1	PRRX1	9.572	0.950273391712703	66	73	1	ACAATTAG
											MA0075.2	Prrx2	9.121	0.952957606521279	66	73	1	ACAATTAG
											MA0717.1	RAX2	9.218	0.95123615001564	66	73	1	ACAATTAG
											MA0630.1	SHOX	9.092	0.945298939389745	66	73	-1	CTAATTGT
											MA0630.1	SHOX	5.238	0.821108727136259	66	73	1	ACAATTAG
											MA0720.1	Shox2	10.008	0.961008702353966	66	73	1	ACAATTAG
											MA0442.1	SOX10	4.521	0.80515941993161	66	71	-1	AATTGT
											MA0721.1	UNCX	8.826	0.939047953216984	66	73	1	ACAATTAG
											MA0722.1	VAX1	8.797	0.932611037669457	66	73	-1	CTAATTGT
											MA0722.1	VAX1	5.194	0.830332943424958	66	73	1	ACAATTAG
											MA0723.1	VAX2	8.694	0.926815905366911	66	73	-1	CTAATTGT
											MA0723.1	VAX2	5.126	0.832493270792416	66	73	1	ACAATTAG
											MA0725.1	VSX1	9.676	0.943418520021811	66	73	-1	CTAATTGT
											MA0725.1	VSX1	6.126	0.843657702946794	66	73	1	ACAATTAG
											MA0726.1	VSX2	9.505	0.92322020177269	66	73	-1	CTAATTGT
											MA0726.1	VSX2	5.819	0.82982628555437	66	73	1	ACAATTAG
											MA0063.1	Nkx2-5	6.035	0.867856172321882	67	73	-1	CTAATTG
											MA0125.1	Nobox	5.633	0.81102773752361	67	74	1	CAATTAGG
											MA0057.1	MZF1(var.2)	7.394	0.854973104259325	70	79	1	TTAGGAGGAA
											MA0079.3	SP1	3.727	0.828030608067277	70	80	-1	ATTCCTCCTAA
											MA0599.1	KLF5	1.595	0.823543520555952	71	80	-1	ATTCCTCCTA
											MA0136.2	ELF5	7.162	0.853834252732185	72	82	1	AGGAGGAATTA
											MA0912.1	Hoxd3	7.789	0.800894777647086	73	88	-1	CAGGTCTAATTCCTCC
											MA0056.1	MZF1	5.636	0.842620283344776	73	78	1	GGAGGA
											MA0624.1	NFATC1	5.566	0.808508469513904	73	82	-1	TAATTCCTCC
											MA0081.1	SPIB	6.244	0.855637264144336	73	79	1	GGAGGAA
											MA0090.2	TEAD1	7.366	0.874975952964118	74	83	-1	CTAATTCCTC
											MA0809.1	TEAD4	7.226	0.877310514176421	74	83	-1	CTAATTCCTC
											MA0634.1	ALX3	6.396	0.842991699927094	75	84	-1	TCTAATTCCT
											MA0634.1	ALX3	5.490	0.818953030922276	75	84	1	AGGAATTAGA
											MA0877.1	Barhl1	5.844	0.872865667604661	75	84	-1	TCTAATTCCT
											MA0879.1	Dlx1	4.191	0.81158699709651	75	84	1	AGGAATTAGA
											MA0612.1	EMX1	5.817	0.826561680901056	75	84	-1	TCTAATTCCT
											MA0886.1	EMX2	2.584	0.814345684297769	75	84	1	AGGAATTAGA
											MA0642.1	EN2	4.975	0.835271479450984	75	84	1	AGGAATTAGA
											MA0887.1	EVX1	5.476	0.84954348875511	75	84	1	AGGAATTAGA
											MA0888.1	EVX2	6.027	0.866546431553479	75	84	1	AGGAATTAGA
											MA0889.1	GBX1	3.317	0.812809669992017	75	84	1	AGGAATTAGA
											MA0890.1	GBX2	5.321	0.848181046548999	75	84	1	AGGAATTAGA
											MA0648.1	GSC	9.289	0.909469169470434	75	84	-1	TCTAATTCCT
											MA0891.1	GSC2	7.932	0.887059137105622	75	84	-1	TCTAATTCCT
											MA0892.1	GSX1	5.771	0.851497907136158	75	84	1	AGGAATTAGA
											MA0893.1	GSX2	6.493	0.859722513113106	75	84	1	AGGAATTAGA
											MA0894.1	HESX1	5.384	0.845098742245564	75	84	-1	TCTAATTCCT
											MA0894.1	HESX1	3.208	0.80329348029488	75	84	1	AGGAATTAGA
											MA0900.1	HOXA2	4.241	0.826869118150489	75	84	-1	TCTAATTCCT
											MA0900.1	HOXA2	6.562	0.879343531544024	75	84	1	AGGAATTAGA
											MA0902.1	HOXB2	4.123	0.819081846610389	75	84	-1	TCTAATTCCT
											MA0902.1	HOXB2	7.059	0.895351410235644	75	84	1	AGGAATTAGA
											MA0903.1	HOXB3	7.389	0.906453455685441	75	84	1	AGGAATTAGA
											MA0699.1	LBX2	6.087	0.841359372131526	75	84	1	AGGAATTAGA
											MA0658.1	LHX6	4.549	0.8275149809306	75	84	1	AGGAATTAGA
											MA0661.1	MEOX1	5.143	0.832960944594513	75	84	1	AGGAATTAGA
											MA0706.1	MEOX2	5.517	0.833992647380322	75	84	1	AGGAATTAGA
											MA0662.1	MIXL1	5.548	0.851246422150809	75	84	-1	TCTAATTCCT
											MA0662.1	MIXL1	6.543	0.87714136359889	75	84	1	AGGAATTAGA
											MA0707.1	MNX1	6.245	0.854238520484455	75	84	1	AGGAATTAGA
											MA0125.1	Nobox	6.901	0.852845779937947	75	82	-1	TAATTCCT
											MA0710.1	NOTO	2.322	0.811175791991072	75	84	1	AGGAATTAGA
											MA0718.1	RAX	5.270	0.829484630725854	75	84	1	AGGAATTAGA
											MA0808.1	TEAD3	6.035	0.8918240102631	75	82	-1	TAATTCCT
											MA0724.1	VENTX	2.711	0.81336698127758	75	83	1	AGGAATTAG
											MA0875.1	BARX1	6.859	0.905326937253347	76	83	1	GGAATTAG
											MA0876.1	BSX	4.507	0.858269300880288	76	83	1	GGAATTAG
											MA0885.1	Dlx2	2.827	0.800812575801365	76	83	-1	CTAATTCC
											MA0885.1	Dlx2	5.371	0.861774549343173	76	83	1	GGAATTAG
											MA0880.1	Dlx3	5.055	0.834192245764613	76	83	-1	CTAATTCC
											MA0880.1	Dlx3	5.169	0.837690820522038	76	83	1	GGAATTAG
											MA0881.1	Dlx4	5.264	0.849367229610241	76	83	-1	CTAATTCC
											MA0881.1	Dlx4	4.697	0.833898053237164	76	83	1	GGAATTAG
											MA0882.1	DLX6	4.892	0.840628817253327	76	83	-1	CTAATTCC
											MA0882.1	DLX6	4.442	0.828960517480181	76	83	1	GGAATTAG
											MA0027.2	EN1	3.326	0.814441175162124	76	83	-1	CTAATTCC
											MA0027.2	EN1	4.866	0.84790391880096	76	83	1	GGAATTAG
											MA0914.1	ISL2	4.810	0.821412817353656	76	83	1	GGAATTAG
											MA0654.1	ISX	3.274	0.810219092323877	76	83	-1	CTAATTCC
											MA0654.1	ISX	4.175	0.829647573392176	76	83	1	GGAATTAG
											MA0618.1	LBX1	4.632	0.821912702971984	76	83	1	GGAATTAG
											MA0704.1	Lhx4	4.108	0.820878105459605	76	83	-1	CTAATTCC
											MA0705.1	Lhx8	2.719	0.831462360832338	76	83	-1	CTAATTCC
											MA0705.1	Lhx8	2.142	0.820563276309757	76	83	1	GGAATTAG
											MA0701.1	LHX9	4.115	0.816359858232166	76	83	-1	CTAATTCC
											MA0701.1	LHX9	3.576	0.801616341289175	76	83	1	GGAATTAG
											MA0703.1	LMX1B	5.343	0.832021298676292	76	83	1	GGAATTAG
											MA0666.1	MSX1	5.819	0.854093549061622	76	83	-1	CTAATTCC
											MA0666.1	MSX1	5.476	0.845598742415322	76	83	1	GGAATTAG
											MA0708.1	MSX2	4.861	0.821649547379218	76	83	-1	CTAATTCC
											MA0708.1	MSX2	5.718	0.841374317868864	76	83	1	GGAATTAG
											MA0709.1	Msx3	3.626	0.810851355312008	76	83	-1	CTAATTCC
											MA0709.1	Msx3	4.857	0.838376201838511	76	83	1	GGAATTAG
											MA0674.1	NKX6-1	3.933	0.822556331046961	76	83	-1	CTAATTCC
											MA0675.1	NKX6-2	3.773	0.805570959212083	76	83	-1	CTAATTCC
											MA0675.1	NKX6-2	4.350	0.821451848250736	76	83	1	GGAATTAG
											MA0711.1	OTX1	5.234	0.863687132414975	76	83	-1	CTAATTCC
											MA0712.1	OTX2	6.613	0.884354689513263	76	83	-1	CTAATTCC
											MA0068.2	PAX4	8.844	0.899322043666911	76	83	-1	CTAATTCC
											MA0068.2	PAX4	8.343	0.885417515426066	76	83	1	GGAATTAG
											MA0132.2	PDX1	2.000	0.804538568163532	76	83	-1	CTAATTCC
											MA0132.2	PDX1	3.986	0.844266483772162	76	83	1	GGAATTAG
											MA0682.1	Pitx1	7.907	0.892732370504771	76	83	-1	CTAATTCC
											MA0714.1	PITX3	7.034	0.866337428701851	76	84	-1	TCTAATTCC
											MA0716.1	PRRX1	5.196	0.835675139988018	76	83	-1	CTAATTCC
											MA0716.1	PRRX1	6.377	0.866603050245526	76	83	1	GGAATTAG
											MA0075.2	Prrx2	5.746	0.844970214908273	76	83	-1	CTAATTCC
											MA0075.2	Prrx2	6.312	0.863080100435077	76	83	1	GGAATTAG
											MA0717.1	RAX2	6.173	0.862584979377717	76	83	-1	CTAATTCC
											MA0717.1	RAX2	6.116	0.860925499336219	76	83	1	GGAATTAG
											MA0719.1	RHOXF1	1.157	0.827697942652453	76	83	-1	CTAATTCC
											MA0630.1	SHOX	6.610	0.865319669329249	76	83	-1	CTAATTCC
											MA0720.1	Shox2	4.317	0.833342000368802	76	83	-1	CTAATTCC
											MA0720.1	Shox2	5.355	0.856627545380329	76	83	1	GGAATTAG
											MA0721.1	UNCX	6.050	0.857347052761898	76	83	-1	CTAATTCC
											MA0721.1	UNCX	6.042	0.857111603481047	76	83	1	GGAATTAG
											MA0722.1	VAX1	5.549	0.840410302141804	76	83	-1	CTAATTCC
											MA0723.1	VAX2	5.383	0.83928724979624	76	83	-1	CTAATTCC
											MA0725.1	VSX1	6.985	0.867797010515087	76	83	-1	CTAATTCC
											MA0726.1	VSX2	6.838	0.855645167981518	76	83	-1	CTAATTCC
											MA0158.1	HOXA5	5.363	0.841814961828179	78	85	-1	GTCTAATT
											MA0151.1	Arid3a	5.399	0.826577864606885	79	84	1	ATTAGA
											MA0824.1	ID4	5.904	0.838471169307912	81	90	1	TAGACCTGCA
											MA0522.2	TCF3	4.508	0.845649258340791	81	90	1	TAGACCTGCA
											MA0830.1	TCF4	3.745	0.844976720562666	81	90	1	TAGACCTGCA
											MA0259.1	ARNT::HIF1A	5.011	0.815395751352636	82	89	1	AGACCTGC
											MA0745.1	SNAI2	7.463	0.896908540123799	82	90	-1	TGCAGGTCT
											MA0003.3	TFAP2A	3.084	0.803722800858407	83	93	1	GACCTGCAGCA
											MA0743.1	SCRT1	6.669	0.801108317186522	86	100	1	CTGCAGCAAGTAGCT
											MA0076.2	ELK4	4.599	0.812566996559125	88	98	-1	CTACTTGCTGC
											MA0642.1	EN2	4.092	0.816136311209175	90	99	1	AGCAAGTAGC
											MA0887.1	EVX1	4.922	0.836936671874304	90	99	1	AGCAAGTAGC
											MA0888.1	EVX2	4.762	0.839264877268274	90	99	1	AGCAAGTAGC
											MA0889.1	GBX1	3.617	0.818031270636026	90	99	1	AGCAAGTAGC
											MA0890.1	GBX2	4.795	0.837937992816721	90	99	1	AGCAAGTAGC
											MA0894.1	HESX1	4.469	0.827519783291117	90	99	-1	GCTACTTGCT
											MA0699.1	LBX2	5.749	0.832070810810557	90	99	1	AGCAAGTAGC
											MA0673.1	NKX2-8	5.434	0.871144169588482	90	98	-1	CTACTTGCT
											MA0125.1	Nobox	6.153	0.828177092456934	90	97	-1	TACTTGCT
											MA0626.1	Npas2	5.384	0.826911634207244	90	99	1	AGCAAGTAGC
											MA0745.1	SNAI2	6.411	0.87592386161569	90	98	1	AGCAAGTAG
											MA0724.1	VENTX	2.711	0.81336698127758	90	98	1	AGCAAGTAG
											MA0259.1	ARNT::HIF1A	4.936	0.813158318019073	91	98	-1	CTACTTGC
											MA0875.1	BARX1	2.778	0.814907886856419	91	98	1	GCAAGTAG
											MA0027.2	EN1	3.305	0.813984865021594	91	98	1	GCAAGTAG
											MA0850.1	FOXP3	4.960	0.841833127632175	91	97	1	GCAAGTA
											MA0914.1	ISL2	5.177	0.830961036719633	91	98	1	GCAAGTAG
											MA0654.1	ISX	3.142	0.807372744376024	91	98	1	GCAAGTAG
											MA0705.1	Lhx8	1.328	0.805187444764903	91	98	-1	CTACTTGC
											MA0666.1	MSX1	4.880	0.830838087134871	91	98	1	GCAAGTAG
											MA0709.1	Msx3	3.156	0.800342274997258	91	98	1	GCAAGTAG
											MA0132.2	PDX1	2.464	0.813820417530302	91	98	1	GCAAGTAG
											MA0722.1	VAX1	4.278	0.804330519242898	91	98	-1	CTACTTGC
											MA0164.1	Nr2e3	7.330	0.845143095194282	96	102	-1	CAAGCTA
											MA0468.1	DUX4	3.010	0.838463460162462	97	107	-1	AAATCCAAGCT
											MA0483.1	Gfi1b	7.250	0.85079897725882	97	107	-1	AAATCCAAGCT
											MA0038.1	Gfi1	8.575	0.879651091962198	99	108	-1	TAAATCCAAG
											MA0671.1	NFIX	4.699	0.86290699796055	99	107	-1	AAATCCAAG
											MA0036.2	GATA2	3.933	0.805218172707531	100	113	1	TTGGATTTATCAGC
											MA0891.1	GSC2	5.186	0.819410043362181	100	109	-1	ATAAATCCAA
											MA0161.1	NFIC	6.410	0.889892341242227	100	105	1	TTGGAT
											MA0130.1	ZNF354C	4.916	0.824934520817588	100	105	-1	ATCCAA
											MA0877.1	Barhl1	3.447	0.809699068870367	101	110	-1	GATAAATCCA
											MA0711.1	OTX1	4.849	0.856181486668857	101	108	-1	TAAATCCA
											MA0712.1	OTX2	5.626	0.864271833305615	101	108	-1	TAAATCCA
											MA0682.1	Pitx1	7.234	0.87595837652081	101	108	-1	TAAATCCA
											MA0714.1	PITX3	7.481	0.876904219877417	101	109	-1	ATAAATCCA
											MA0719.1	RHOXF1	8.050	0.960558474634806	101	108	-1	TAAATCCA
											MA0754.1	CUX1	3.328	0.800884842836509	102	111	-1	TGATAAATCC
											MA0594.1	Hoxa9	7.090	0.815508893637104	102	112	-1	CTGATAAATCC
											MA0033.2	FOXL1	4.045	0.849632856530254	103	109	-1	ATAAATC
											MA0035.3	Gata1	4.970	0.83592453151368	103	113	1	GATTTATCAGC
											MA0899.1	HOXA10	6.467	0.838260481249701	103	113	-1	GCTGATAAATC
											MA0650.1	HOXA13	6.651	0.822968631987606	103	112	-1	CTGATAAATC
											MA0901.1	HOXB13	4.316	0.801646511608845	103	112	-1	CTGATAAATC
											MA0905.1	HOXC10	3.324	0.81441432065884	103	112	-1	CTGATAAATC
											MA0907.1	HOXC13	6.345	0.815257047015883	103	113	-1	GCTGATAAATC
											MA0909.1	HOXD13	4.314	0.801009747201021	103	112	-1	CTGATAAATC
											MA0913.1	Hoxd9	4.705	0.80761781989831	103	112	-1	CTGATAAATC
											MA0495.1	MAFF	11.864	0.869739338718959	103	120	1	GATTTATCAGCTTTAATT
											MA0151.1	Arid3a	5.307	0.822988667590247	104	109	-1	ATAAAT
											MA0635.1	BARHL2	3.339	0.832654728032959	104	113	1	ATTTATCAGC
											MA0878.1	CDX1	5.326	0.83666274383822	104	112	-1	CTGATAAAT
											MA0642.1	EN2	3.774	0.809245050166258	104	113	1	ATTTATCAGC
											MA0887.1	EVX1	3.541	0.805510653620885	104	113	-1	GCTGATAAAT
											MA0888.1	EVX2	3.108	0.803593975459791	104	113	-1	GCTGATAAAT
											MA0482.1	Gata4	4.418	0.835308697411956	104	114	1	ATTTATCAGCT
											MA0766.1	GATA5	6.926	0.900683571635608	104	111	-1	TGATAAAT
											MA0891.1	GSC2	4.910	0.81261064428236	104	113	1	ATTTATCAGC
											MA0902.1	HOXB2	3.800	0.810691155516739	104	113	-1	GCTGATAAAT
											MA0903.1	HOXB3	3.172	0.808247626472447	104	113	1	ATTTATCAGC
											MA0658.1	LHX6	3.055	0.801966373748582	104	113	1	ATTTATCAGC
											MA0496.1	MAFK	9.002	0.872725917236268	104	118	1	ATTTATCAGCTTTAA
											MA0876.1	BSX	3.085	0.826943795446782	105	112	-1	CTGATAAA
											MA0704.1	Lhx4	5.194	0.84585606946008	105	112	1	TTTATCAG
											MA0705.1	Lhx8	1.359	0.805773010831108	105	112	-1	CTGATAAA
											MA0705.1	Lhx8	1.116	0.801182928441182	105	112	1	TTTATCAG
											MA0702.1	LMX1A	5.015	0.800683959229917	105	112	-1	CTGATAAA
											MA0703.1	LMX1B	5.382	0.833188577006163	105	112	-1	CTGATAAA
											MA0675.1	NKX6-2	4.529	0.826378501869314	105	112	-1	CTGATAAA
											MA0711.1	OTX1	2.074	0.802082351745538	105	112	1	TTTATCAG
											MA0712.1	OTX2	3.102	0.812915066265995	105	112	1	TTTATCAG
											MA0688.1	TBX2	5.317	0.800714601156183	105	115	-1	AAGCTGATAAA
											MA0721.1	UNCX	4.353	0.807402374061508	105	112	-1	CTGATAAA
											MA0498.2	MEIS1	3.145	0.847990367710463	106	112	-1	CTGATAA
											MA0117.2	Mafb	7.778	0.840692391385674	107	118	-1	TTAAAGCTGATA
											MA0820.1	FIGLA	5.686	0.830413371672171	108	117	1	ATCAGCTTTA
											MA0842.1	NRL	7.926	0.874943315430197	108	118	-1	TTAAAGCTGAT
											MA0691.1	TFAP4	5.148	0.812735580836541	108	117	-1	TAAAGCTGAT
											MA0691.1	TFAP4	4.587	0.803696952562905	108	117	1	ATCAGCTTTA
											MA0164.1	Nr2e3	6.240	0.806206760727597	109	115	1	TCAGCTT
											MA0896.1	Hmx1	12.426	0.858854620276519	110	126	-1	ATAGACAATTAAAGCTG
											MA0897.1	Hmx2	11.813	0.82464901683187	110	126	-1	ATAGACAATTAAAGCTG
											MA0898.1	Hmx3	11.404	0.812980287307274	110	126	-1	ATAGACAATTAAAGCTG
											MA0719.1	RHOXF1	4.148	0.885348581149366	110	117	-1	TAAAGCTG
											MA0635.1	BARHL2	3.044	0.827163238661421	111	120	-1	AATTAAAGCT
											MA0601.1	Arid3b	7.542	0.840134357027239	112	122	1	GCTTTAATTGT
											MA0912.1	Hoxd3	7.922	0.803522656788448	112	127	-1	AATAGACAATTAAAGC
											MA0635.1	BARHL2	5.194	0.867185957809913	113	122	1	CTTTAATTGT
											MA0899.1	HOXA10	9.679	0.905037412923637	113	123	-1	GACAATTAAAG
											MA0650.1	HOXA13	7.454	0.83988066227256	113	122	-1	ACAATTAAAG
											MA0158.1	HOXA5	8.497	0.952191612623812	113	120	1	CTTTAATT
											MA0901.1	HOXB13	7.278	0.851963436223944	113	122	-1	ACAATTAAAG
											MA0905.1	HOXC10	3.741	0.82145952054596	113	122	-1	ACAATTAAAG
											MA0909.1	HOXD13	7.283	0.855779475205977	113	122	-1	ACAATTAAAG
											MA0913.1	Hoxd9	9.732	0.923821957608354	113	122	-1	ACAATTAAAG
											MA0621.1	mix-a	7.226	0.836302962098484	113	123	1	CTTTAATTGTC
											MA0634.1	ALX3	8.480	0.898285945187624	114	123	-1	GACAATTAAA
											MA0151.1	Arid3a	9.844	0.99999069872597	114	119	-1	ATTAAA
											MA0877.1	Barhl1	8.641	0.946573208972963	114	123	1	TTTAATTGTC
											MA0635.1	BARHL2	6.219	0.886266556473728	114	123	1	TTTAATTGTC
											MA0878.1	CDX1	9.572	0.923075717896383	114	122	-1	ACAATTAAA
											MA0465.1	CDX2	6.583	0.851866635054618	114	124	-1	AGACAATTAAA
											MA0879.1	Dlx1	8.438	0.919061563257661	114	123	-1	GACAATTAAA
											MA0612.1	EMX1	7.703	0.879553802608535	114	123	1	TTTAATTGTC
											MA0886.1	EMX2	8.354	0.911923203457703	114	123	-1	GACAATTAAA
											MA0642.1	EN2	7.904	0.898744761195331	114	123	-1	GACAATTAAA
											MA0644.1	ESX1	9.610	0.939991097736257	114	123	-1	GACAATTAAA
											MA0887.1	EVX1	7.771	0.901768479263145	114	123	-1	GACAATTAAA
											MA0887.1	EVX1	4.646	0.83065601942105	114	123	1	TTTAATTGTC
											MA0888.1	EVX2	7.977	0.908601001400239	114	123	-1	GACAATTAAA
											MA0888.1	EVX2	4.282	0.828912983152148	114	123	1	TTTAATTGTC
											MA0889.1	GBX1	7.757	0.890089359523358	114	123	-1	GACAATTAAA
											MA0890.1	GBX2	10.174	0.942685874995281	114	123	-1	GACAATTAAA
											MA0648.1	GSC	4.604	0.806720863251419	114	123	1	TTTAATTGTC
											MA0891.1	GSC2	5.346	0.823351723988164	114	123	1	TTTAATTGTC
											MA0892.1	GSX1	8.018	0.912520210884221	114	123	-1	GACAATTAAA
											MA0893.1	GSX2	9.423	0.940777393521684	114	123	-1	GACAATTAAA
											MA0894.1	HESX1	3.144	0.802063913766919	114	123	-1	GACAATTAAA
											MA0894.1	HESX1	9.987	0.933531472373779	114	123	1	TTTAATTGTC
											MA0900.1	HOXA2	7.924	0.910136358360912	114	123	-1	GACAATTAAA
											MA0902.1	HOXB2	8.791	0.94034421820531	114	123	-1	GACAATTAAA
											MA0903.1	HOXB3	9.160	0.947696643623836	114	123	-1	GACAATTAAA
											MA0699.1	LBX2	9.304	0.929765590384654	114	123	-1	GACAATTAAA
											MA0700.1	LHX2	7.511	0.89102567641653	114	123	-1	GACAATTAAA
											MA0700.1	LHX2	6.105	0.867301791852611	114	123	1	TTTAATTGTC
											MA0658.1	LHX6	5.572	0.845009107535155	114	123	-1	GACAATTAAA
											MA0658.1	LHX6	3.008	0.801162635771637	114	123	1	TTTAATTGTC
											MA0661.1	MEOX1	5.905	0.848660708317818	114	123	-1	GACAATTAAA
											MA0661.1	MEOX1	4.748	0.824822615630332	114	123	1	TTTAATTGTC
											MA0706.1	MEOX2	7.214	0.876420463015781	114	123	-1	GACAATTAAA
											MA0706.1	MEOX2	6.062	0.84761855163567	114	123	1	TTTAATTGTC
											MA0662.1	MIXL1	9.427	0.952197656198151	114	123	-1	GACAATTAAA
											MA0707.1	MNX1	11.202	0.967840331048921	114	123	-1	GACAATTAAA
											MA0672.1	NKX2-3	2.569	0.804973592085997	114	123	-1	GACAATTAAA
											MA0673.1	NKX2-8	2.621	0.820278777753815	114	122	-1	ACAATTAAA
											MA0710.1	NOTO	5.443	0.86636747086586	114	123	-1	GACAATTAAA
											MA0710.1	NOTO	6.439	0.88398070769998	114	123	1	TTTAATTGTC
											MA0718.1	RAX	10.904	0.953785684746591	114	123	-1	GACAATTAAA
											MA0875.1	BARX1	10.545	0.986994327540796	115	122	-1	ACAATTAA
											MA0876.1	BSX	9.516	0.968613503915753	115	122	-1	ACAATTAA
											MA0885.1	Dlx2	10.564	0.986214615617782	115	122	-1	ACAATTAA
											MA0880.1	Dlx3	9.929	0.983771661270629	115	122	-1	ACAATTAA
											MA0881.1	Dlx4	9.945	0.977076602806667	115	122	-1	ACAATTAA
											MA0882.1	DLX6	10.206	0.978418472796656	115	122	-1	ACAATTAA
											MA0611.1	Dux	5.354	0.836909185204566	115	122	-1	ACAATTAA
											MA0027.2	EN1	9.396	0.946336534829486	115	122	-1	ACAATTAA
											MA0027.2	EN1	2.712	0.801099535815211	115	122	1	TTAATTGT
											MA0914.1	ISL2	9.031	0.931230348535645	115	122	-1	ACAATTAA
											MA0654.1	ISX	10.587	0.967911081283332	115	122	-1	ACAATTAA
											MA0618.1	LBX1	7.915	0.892012020623995	115	122	1	TTAATTGT
											MA0704.1	Lhx4	8.815	0.929138949428513	115	122	-1	ACAATTAA
											MA0704.1	Lhx4	6.558	0.877228024245206	115	122	1	TTAATTGT
											MA0705.1	Lhx8	7.240	0.916860560358489	115	122	-1	ACAATTAA
											MA0705.1	Lhx8	6.713	0.906905937233012	115	122	1	TTAATTGT
											MA0701.1	LHX9	9.846	0.973122558789271	115	122	-1	ACAATTAA
											MA0701.1	LHX9	4.914	0.838215275741349	115	122	1	TTAATTGT
											MA0702.1	LMX1A	8.439	0.894005524885607	115	122	-1	ACAATTAA
											MA0702.1	LMX1A	7.058	0.856366190139547	115	122	1	TTAATTGT
											MA0703.1	LMX1B	9.475	0.955692941215457	115	122	-1	ACAATTAA
											MA0666.1	MSX1	10.075	0.959498496836119	115	122	-1	ACAATTAA
											MA0708.1	MSX2	10.931	0.961357081652439	115	122	-1	ACAATTAA
											MA0709.1	Msx3	10.866	0.972735911649851	115	122	-1	ACAATTAA
											MA0100.2	Myb	5.989	0.846428099580295	115	124	1	TTAATTGTCT
											MA0063.1	Nkx2-5	9.317	0.999992299524822	115	121	1	TTAATTG
											MA0124.2	Nkx3-1	5.008	0.821189861673077	115	123	-1	GACAATTAA
											MA0122.2	NKX3-2	6.409	0.851877699618013	115	123	-1	GACAATTAA
											MA0674.1	NKX6-1	9.756	0.949070200445319	115	122	-1	ACAATTAA
											MA0674.1	NKX6-1	5.118	0.848302327137817	115	122	1	TTAATTGT
											MA0675.1	NKX6-2	9.649	0.967297309283367	115	122	-1	ACAATTAA
											MA0675.1	NKX6-2	4.280	0.819525223930623	115	122	1	TTAATTGT
											MA0711.1	OTX1	3.843	0.836569331810169	115	122	1	TTAATTGT
											MA0712.1	OTX2	3.764	0.826385026559271	115	122	1	TTAATTGT
											MA0132.2	PDX1	9.751	0.959589461357133	115	122	-1	ACAATTAA
											MA0793.1	POU6F2	5.448	0.809516172483771	115	124	-1	AGACAATTAA
											MA0716.1	PRRX1	10.146	0.965305246486462	115	122	-1	ACAATTAA
											MA0075.2	Prrx2	9.371	0.960956672566687	115	122	-1	ACAATTAA
											MA0717.1	RAX2	9.335	0.954642451153452	115	122	-1	ACAATTAA
											MA0630.1	SHOX	4.913	0.810636018526404	115	122	-1	ACAATTAA
											MA0630.1	SHOX	9.332	0.953032631901638	115	122	1	TTAATTGT
											MA0720.1	Shox2	10.054	0.962040624387232	115	122	-1	ACAATTAA
											MA0078.1	Sox17	9.517	0.930770611244267	115	123	1	TTAATTGTC
											MA0721.1	UNCX	9.222	0.950702692619079	115	122	-1	ACAATTAA
											MA0722.1	VAX1	5.259	0.832178093612549	115	122	-1	ACAATTAA
											MA0722.1	VAX1	8.636	0.928040742589422	115	122	1	TTAATTGT
											MA0723.1	VAX2	5.045	0.830351977798992	115	122	-1	ACAATTAA
											MA0723.1	VAX2	8.425	0.919704697771469	115	122	1	TTAATTGT
											MA0724.1	VENTX	8.512	0.909709091154671	115	123	-1	GACAATTAA
											MA0725.1	VSX1	5.653	0.830365627882996	115	122	-1	ACAATTAA
											MA0725.1	VSX1	8.955	0.923157238582068	115	122	1	TTAATTGT
											MA0726.1	VSX2	5.256	0.815561289669694	115	122	-1	ACAATTAA
											MA0726.1	VSX2	8.343	0.893778061065775	115	122	1	TTAATTGT
											MA0063.1	Nkx2-5	5.528	0.847443918668046	116	122	-1	ACAATTA
											MA0125.1	Nobox	9.194	0.928467839288164	116	123	1	TAATTGTC
											MA0515.1	Sox6	4.853	0.807017271805359	116	125	1	TAATTGTCTA
											MA0040.1	Foxq1	10.684	0.875661101417868	117	127	1	AATTGTCTATT
											MA0442.1	SOX10	4.521	0.80515941993161	117	122	1	AATTGT
											MA0846.1	FOXC2	4.212	0.801022206544271	118	129	-1	ACAATAGACAAT
											MA0593.1	FOXP2	4.703	0.801553789287942	118	128	-1	CAATAGACAAT
											MA0775.1	MEIS3	4.525	0.834014168489174	118	125	-1	TAGACAAT
											MA0087.1	Sox5	7.562	0.875683293976418	118	124	1	ATTGTCT
											MA0084.1	SRY	8.661	0.899531138677277	118	126	-1	ATAGACAAT
											MA0613.1	FOXG1	6.494	0.856953575160738	119	126	-1	ATAGACAA
											MA0614.1	Foxj2	6.384	0.855554186627258	119	126	-1	ATAGACAA
											MA0498.2	MEIS1	6.387	0.916646514138534	119	125	-1	TAGACAA
											MA0847.1	FOXD2	4.651	0.852746654153182	120	126	-1	ATAGACA
											MA0479.1	FOXH1	5.127	0.844750760246673	120	130	-1	GACAATAGACA
											MA0033.2	FOXL1	3.825	0.845604036839063	120	126	-1	ATAGACA
											MA0848.1	FOXO4	3.858	0.825857195699923	120	126	-1	ATAGACA
											MA0849.1	FOXO6	2.624	0.818376184629519	120	126	-1	ATAGACA
											MA0850.1	FOXP3	6.339	0.876528371072357	120	126	-1	ATAGACA
											MA0878.1	CDX1	4.330	0.816392531364849	121	129	-1	ACAATAGAC
											MA0052.3	MEF2A	6.209	0.815307778744381	122	133	-1	TCTGACAATAGA
											MA0773.1	MEF2D	3.522	0.816434382387119	122	133	-1	TCTGACAATAGA
											MA0078.1	Sox17	10.360	0.958003718321286	122	130	1	TCTATTGTC
											MA0032.2	FOXC1	4.615	0.823492569916397	123	133	-1	TCTGACAATAG
											MA0063.1	Nkx2-5	6.259	0.876874603916476	123	129	-1	ACAATAG
											MA0143.3	Sox2	5.581	0.851255887278347	123	130	1	CTATTGTC
											MA0514.1	Sox3	4.233	0.828295737555246	123	132	1	CTATTGTCAG
											MA0515.1	Sox6	5.978	0.828458224180217	123	132	1	CTATTGTCAG
											MA0077.1	SOX9	8.726	0.877499795501113	123	131	1	CTATTGTCA
											MA0847.1	FOXD2	4.717	0.85414638284986	124	130	-1	GACAATA
											MA0848.1	FOXO4	4.235	0.833310446908874	124	130	-1	GACAATA
											MA0484.1	HNF4G	5.060	0.814474675296063	124	138	1	TATTGTCAGAGCCCA
											MA0670.1	NFIA	0.843	0.805021296305296	124	133	-1	TCTGACAATA
											MA0442.1	SOX10	6.352	0.886446713233527	124	129	1	TATTGT
											MA0597.1	THAP1	4.567	0.807406142902728	124	132	-1	CTGACAATA
											MA0775.1	MEIS3	3.013	0.80053196015149	125	132	-1	CTGACAAT
											MA0087.1	Sox5	7.562	0.875683293976418	125	131	1	ATTGTCA
											MA0084.1	SRY	6.965	0.842749891869079	125	133	-1	TCTGACAAT
											MA0498.2	MEIS1	9.121	0.974544695611189	126	132	-1	CTGACAA
											MA0774.1	MEIS2	6.868	0.85633157560722	126	133	1	TTGTCAGA
											MA0775.1	MEIS3	3.883	0.819797516536268	126	133	1	TTGTCAGA
											MA0161.1	NFIC	3.787	0.802038652535128	126	131	1	TTGTCA
											MA0089.1	MAFG::NFE2L1	4.933	0.831992110081811	128	133	-1	TCTGAC
											MA0719.1	RHOXF1	6.781	0.93609887575397	130	137	1	CAGAGCCC
											MA0671.1	NFIX	4.984	0.869616625018547	131	139	1	AGAGCCCAG
											MA0161.1	NFIC	4.183	0.815302114497771	133	138	-1	TGGGCT
											Comment: This type of analysis has a high sensitivity but abysmal selectivity. In other words: while true functional will be detected in most cases, most predictions will correspond to sites bound in vitro but with no function in vivo. A number of additional contraints of the analysis can improve the prediction; phylogenetic footprinting is the most common. We recommend using the ConSite service,…
											The review Nat Rev Genet. 2004 Apr;5(4):276-87 gives a comprehensive overview of transcription binding site prediction
